# Supplementary material for: Hemoglobin albumin lymphocyte and platelet score and all-cause mortality in coronary heart disease: a retrospective cohort study of NHANES database
Source: Front Cardiovasc Med. 2023 Nov 13;10:1241217. doi: 10.3389/fcvm.2023.1241217 (PMC10679332; doi:10.3389/fcvm.2023.1241217)
Supplement: Supplementary file 2 [file Datasheet1.csv]

SEQN	SDMVSTRA	SDMVPSU	WTMEC2YR	WTINT2YR	year	age	gender	race	education	education2	pir	maritalstatus	Smoke_life	Smoke_now	drink_life	drink_num	drink_unit	drink_numb	va	ma	wb	vca	mca	WTDRD1	energy	chd_age	congestive_heart_failure	coronary_heart_disease	angina	heart_attack	stroke	liver_disease	cancer	treatment_for_anemia	MCQ260GA	MCQ260GB	MCQ260GC	MCQ260GD	MCQ260GE	MCQ260GF	MCQ260GG	MCQ260GH	MCQ260GI	MCQ250G	MCQ250F	cvd_family	hyper_self	hyper_drug	dyslipid_self
21005	39	2	5824.7824655	5512.3209486	year0304	19	1	4		11	2.44	5							2	2				2889.867887	2984									2													2
21006	41	1	5564.0397147	5422.1404527	year0304	16	2	4		11	2.47	5							2	2				2760.5047551	1178									2													2
21007	35	2	40591.066325	39764.177412	year0304	14	2	3		8	1.6	5							1	2				21311.942772	1140									2
21008	32	1	5696.7505959	5599.4993514	year0304	17	1	4		10	2.75	5							1	1				9279.3536651	2457									2													2
21009	31	2	97731.727244	97593.678977	year0304	55	1	3	3		3.79	1	2		1	0			1	1				56998.593412	5606		2	2	2	2	2	2	2	2										2	2		2		9
21010	29	1	43286.576474	39599.362689	year0304	52	2	3	4		1.24	6	1	1	1	7	1		2	1				55313.014168	2171		2	2	2	2	2	2	2	2										2	2		2		2
21011	40	2	1692.168138	1647.61769	year0304	0	1	1																969.45076857	125
21012	33	2	12947.338142	12629.44048	year0304	63	1	4	3		0.89	6	1	1					2	1				18966.755482	2931		2	2	2	2	2	2	2	2										2	1		2		2
21013	37	1	7304.9455026	7174.3710365	year0304	13	2	4		6	0.59								1	1				3900.8140708	2158									2
21014	33	1	8385.245979	7498.031463	year0304	3	1	4			0.63													6728.5467919	2532									2
21015	33	2	19994.159857	17625.875727	year0304	83	1	3	4		1.2	1	1	3	1	0			2	1				16558.465868	1394	65	2	1	2	1	2	2	1	2										2	2		2		2
21016	36	2	7832.795116	7689.8331429	year0304	13	1	4		7	2.58								1	1				3012.4388171	2061									2
21017	42	2	26802.589075	26619.833543	year0304	37	2	1	2		0.21	6	1	1	1	3	3		2	2				11616.087348	2176		2	2	2	2	2	2	2	2										2	2		2		1
21018	33	2	36208.263428	34998.529911	year0304	33	2	4	3		2.06	1	2		1	4	3		2	2				83972.557503	1457		2	2	2	2	2	2	2	2										2	2		1	1
21019	41	1	15876.718692	14746.454143	year0304	50	2	1	1		0.16	1	1	3	1	0			2	2				9544.9075898	948	49	1	1	2	2	2	2	2	2										2	2		2
21020	38	1	29102.083555	28232.099986	year0304	55	2	4	2		2.48	1	2		2				2	2				42632.09138	2575		2	2	2	2	2	2	2	2										2	1		1	1	1
21021	39	2	0	46999.263516	year0304	72	2	3	3			2	1	1					2	2						52	1	1	1	2	2	2	2	2										2	2		1	1	1
21022	39	1	6329.695879	6359.286688	year0304	2	2	1			0.88													11224.457019	1027									2
21023	35	1	6114.8197876	5709.0331876	year0304	19	2	4		11	0	5							2	2				5434.2781509	3431									2													2
21024	33	2	40061.771963	38125.946404	year0304	14	1	3		7	3.51	5							1	1				21034.041939	1378									2
21025	43	2	13772.570375	13493.830616	year0304	18	2	2		11	1.13	5							1	2				7619.8699213	990									2
21026	37	1	5924.5484133	5816.415222	year0304	16	1	4		9	2.17	5							1	1				3921.9030989	3094									2													2
21027	34	2	12089.977821	12132.218215	year0304	8	1	4		2	0.53													6057.9155552	2980									2
21028	37	1	5335.752127	5335.752127	year0304	0	2	4			0.87													9707.6002771	909
21029	33	2	100099.63095	93162.431486	year0304	40	1	3	5		5	5	1	3	1	3	2		2	1				206461.71442	4907		2	2	2	2	2	2	2	2				4						1	1		2		1
21030	39	1	0	93183.312808	year0304	30	2	3	2		2.51	1	2						2	1							2	2	2	2	2	2	2	2										2	1		2
21031	29	1	85621.334312	82275.985846	year0304	37	2	3	5		5	1	2						1	1				50244.823473	1352		2	2	2	2	2	2	2	2										2	2		2		2
21032	32	2	44897.713449	45298.976693	year0304	17	2	3		10	1.54	5							1	1				24840.296831	2013									2													2
21033	41	1	25488.344933	24726.391197	year0304	57	2	4	3		0.33	3	2		2				1	1				23708.641377	1042		2	2	2	2	2	2	1	2										2	2		1	1	1
21034	35	2	42370.699849	39895.048196	year0304	21	1	3	2		3.19	5	1	1	1	2	1		2	1				40380.370001	4548		2	2	2	2	2	2	2	2										2	2		2
21035	33	1	6001.779447	5679.8231982	year0304	15	1	4		9	3.47	5							1	2				3204.9281829	1780									2
21036	38	1	22303.664416	18940.264027	year0304	85	2	3	2		3.34	2	2		1	1	2		2	2				18471.116997	1506		2	2	2	2	2	2	2	2										2	2		2
21037	39	2	20495.4479	18075.363916	year0304	85	1	3	1		1.72	2	1	3	1	0			3	3				19473.890846	1776		2	2	2	2	2	2	2	2										2	2		2		2
21038	32	1	7148.13991	6950.848708	year0304	14	1	1		6	1.83	5							1	1				2909.9993403	2330									2
21039	30	2	18569.113477	16214.261473	year0304	84	2	3	3		0.92	2	1	3	2	0			2	2				17430.259321	1455		2	2	2	2	2	2	2	2										2	2		2		2
21040	39	2	35028.88682	35103.451942	year0304	2	1	3			1.28													26560.541658	1209									2
21041	43	1	3284.551077	3193.8963	year0304	12	1	1		6	0.37								1	2				1337.1368758	1914									2
21042	35	2	7604.450877	6806.388436	year0304	2	1	1			0																							1
21043	33	2	28436.653837	27002.702715	year0304	31	1	4	3		0.37	1	2		1	2	2		2	2				18604.027788	1362		2	2	2	2	2	2	2	1			3							1	1		1	1	2
21044	43	2	3239.845953	3170.345492	year0304	19	2	1		11	0.74	6							2	1														2													2
21045	34	2	52701.8815	49834.656271	year0304	9	1	3		2	0.86													27118.355791	1334									2
21046	40	2	8831.478393	8849.000493	year0304	4	1	1			1.68													5826.7550982	1016									2
21047	38	1	6928.713716	6720.583233	year0304	15	2	1		8	0.57	5							2	2				25910.129817	2241									2
21048	39	2	19035.05651	18792.034181	year0304	42	2	1	3		0.48	3	1	1	1	5	1		2	2				11443.665337	2813		2	2	2	2	2	2	2	2										2	2		1	2
21049	42	1	3473.35587	3398.846205	year0304	16	2	1		10	0.89	5							2	2				1902.8186571	2063									2													2
21050	32	2	65554.824291	59114.508981	year0304	69	1	3	3		1.92	1	1	3	1	0			2	2				135210.90221	1317	55	1	1	1	1	2	2	2	2										2	2		1	1	1
21051	30	2	77003.332029	76894.563087	year0304	55	1	3	3		5	1	1	3	1	0			2	2				61256.05946	3114		2	2	2	2	2	1	2	2										2	2		2		1
21052	29	1	85621.334312	82275.985846	year0304	37	2	3	3		2.45	1	1	3	1	1	1		1	2				81599.340389	2100		2	2	2	2	2	2	2	2										2	2		2
21053	38	2	15596.846123	15167.696049	year0304	7	1	1		1	0.26																							2
21054	39	2	85590.43514	78406.810577	year0304	59	2	3	4		4.48	1	1	3	1	1	1		2	2				49917.611712	478		2	2	2	2	2	2	2	2										2	2		1	1	1
21055	36	2	8976.093322	8899.629136	year0304	73	2	1	1		1.47	5	2		1	0			2	2				9273.1569148	2064		2	2	2	2	2	2	2	2										2	2		1	2
21056	42	2	0	75709.118421	year0304	36	1	3	5			1	2						2	1							2	2	2	2	2	2	2	1		2								1	2		2		2
21057	41	1	33171.814999	31835.027043	year0304	17	1	2		11	4.62	5							1	2				22408.895697	2605									2													2
21058	41	1	11283.840639	10198.041423	year0304	78	1	4	1		1.82	2	1	3	1	7	1		2	1				8929.413989	1732		2	2	2	2	2	2	1	2										2	2		1	1	1
21059	36	2	104658.32058	98200.911672	year0304	51	2	3	5		5	1	2		1	3	1		1	1				83255.570108	839		2	2	2	2	2	2	2	2										2	2		2		2
21060	40	1	52681.363868	51093.721267	year0304	11	2	3		5	3.95													100873.75439	1092									2
21061	33	1	28780.980927	28463.044382	year0304	71	1	3	2		1.76	1	2		2	1	2		2	1				20889.037534	1713		2	2	2	2	2	2	2	2										2	2		2		2
21062	29	2	44768.141163	43418.977002	year0304	11	2	3		5	2.74													23035.958975	1769									2
21063	40	2	2519.947428	2251.574819	year0304	69	1	1	1		1.17	1	1	3	1	1	1		2	2				5321.898465	1460		2	2	2	2	2	2	2	2										2	2		1	1
21064	34	1	11591.6173	11517.473949	year0304	11	1	1		4	2.79													24741.165584	1438									2
21065	40	1	91954.890775	87786.090544	year0304	52	1	3	5		5	1	2		2				1	1				117502.99032	1792		2	2	2	2	2	2	2	2										2	2		1	1	1
21066	35	2	49105.357375	45695.98911	year0304	76	2	2	3		0.8	3	1	3	1	2	2		2	1				64305.788044	1590		2	2	2	2	2	2	2	2										9	9		1	1	1
21067	32	2	90158.673309	90803.158254	year0304	25	1	3	3		2.4	1	1	1	1	1	2		1	1				47505.529012	4190		2	2	2	2	2	2	2	2										2	9		2
21068	34	2	47705.714553	45002.91726	year0304	57	2	3	1		1.07	3	1	3	1	3	3		2	1				75917.645286	1952		2	2	2	2	2	2	2	2										2	1		1	1	1
21069	40	1	2705.019605	2643.7209	year0304	70	1	1	1		0.08	1	1	1	1	0			2	1				2794.5421638	849		2	2	2	2	2	2	2	2										2	2		2		1
21070	29	1	85621.334312	82275.985846	year0304	31	2	3	4		2.29	1	1	3	2	0			2	2				152916.38727	1938		2	2	2	2	2	2	2	2				4						1	2		2		1
21071	30	1	6228.6520139	5813.0796037	year0304	15	1	4		9	0.6	5							1	1				2395.4964769	1370									2
21072	36	1	10896.381016	10226.96098	year0304	4	2	2			5													8262.1461363	1831									2
21073	29	1	6214.140633	6214.140633	year0304	0	2	3																12226.967631	748
21074	42	1	16475.737545	14969.727388	year0304	76	2	4	2		0.74	2	1	3					3	3				8824.5000878	2364		2	2	2	2	2	2	2	2										2	1		1	1	2
21075	41	1	9494.987613	9459.79961	year0304	8	2	4		1	0.82													5903.297185	2112									2
21076	30	1	0	23269.9449	year0304	47	1	4	4		5	1	2						2	1							2	2	2	2	2	2	2	2										2	2		2		2
21077	37	1	7054.74224	7064.344074	year0304	1	1	4			0.49													10679.108148	1928									2
21078	41	2	18086.704423	16385.090259	year0304	85	1	3	3		1.92	1	1	3	2	0			2	1				16977.436686	1604		2	2	2	2	2	2	2	2										2	2		1	1	2
21079	31	1	11634.107223	11713.299341	year0304	8	2	1		2	2.34													6092.5572496	1533									2
21080	39	2	50900.61723	50920.106741	year0304	60	2	3	4		2.55	1	1	3	2	2	3		2	1				29685.995201	1709		2	2	2	2	2	2	2	2										2	2		2		2
21081	35	2	3815.243509	3815.243509	year0304	0	1	4																2383.9215959	1384
21082	32	2	45713.890789	46122.448435	year0304	15	2	3		9	3.98	5							1	1				37721.873412	1592									2
21083	38	2	5167.559361	4981.254097	year0304	80	2	1	1		1.18	3	2		2				2	1				5517.5557357	2292		2	2	2	2	2	2	2	2										9	9		1	1	1
21084	34	1	93163.4704	91437.144709	year0304	57	2	3	4		4.62	1	1	1	2	0			1	1				71201.037694	1906		2	2	2	1	2	2	2	2										2	2		2		2
21085	42	2	29378.574743	29348.026612	year0304	26	1	1	3		0.93	5	2		1	2	2		2	2				12732.504663	2014		2	2	2	2	2	2	2	2										2	2		2
21086	35	2	26132.118552	25079.022683	year0304	15	1	3		9	5	5							1	1				13720.413518	2961									2
21087	34	1	38957.852439	38366.566655	year0304	28	1	1	2		0.65	1	1	2	1	3	1		2	2				16884.108306	4419		2	2	2	2	2	2	2	2										2	2		2
21088	32	2	5702.88704	5531.578961	year0304	14	2	1		8	3.71	5							1	2				2321.6385987	2342									2
21089	42	1	6820.652931	6622.3344	year0304	38	2	1	1			1	1	3	2	0			2	2				4110.8883135	1723		2	2	2	2	2	2	2	2										2	2		2
21090	41	1	23461.369864	22420.209153	year0304	56	1	4	2		5	1	2		1	2	2		3	3				53142.248804	2032		2	2	2	2	2	2	2	2										2	2		2		2
21091	41	2	70258.781106	65529.204458	year0304	25	2	3	5		1.61	6	2		1	3	1		1	1				41229.678123	1425		2	2	2	2	2	2	2	1										2	2		2		2
21092	32	1	20786.795176	19484.221938	year0304	0	2	3			1.3													32056.481852	729
21093	35	1	27829.355163	24475.282615	year0304	64	2	2	1		0.61	2	1	1	1	1	2		3	1				21268.840217	1996		2	2	2	2	2	2	2	2										2	2		1	1	1
21094	40	1	9698.915771	9348.50534	year0304	9	2	1		3	0.41													5069.7568751	1694									2
21095	42	2	5079.525036	4970.560184	year0304	14	2	1		7	1.52	5							1	2				5551.2303541	2616									2
21096	31	2	34008.236735	31622.776252	year0304	68	2	3	4		2.43	1	2		2	4	1		2	2				43456.84583	605		2	2	2	2	2	2	2	1										9	1		2		1
21097	30	1	28064.106005	27089.745435	year0304	23	2	4	4		3.28	5	1	2	1	1	2		1	2				14018.489254	2974		2	2	2	2	2	2	2	2										2	1		2
21098	40	2	8325.295312	8295.098739	year0304	10	2	1		4	0.64													4351.7465397	1350									2
21099	39	2	35899.590061	32961.234538	year0304	75	1	3	3			1	2		1	5	3		2	1				34110.242513	1200		2	2	2	2	2	2	2	2										2	1		1	2	2
21100	30	2	27832.422027	27279.983585	year0304	17	1	3		11	4.79	5							1	1				60849.869542	4667									2													2
21101	34	2	12089.977821	12132.218215	year0304	6	1	4		0	0.53													6057.9155552	2634									2
21102	36	1	6202.670598	5546.387001	year0304	1	1	4			1.64													12889.159857	950									2
21103	35	2	30519.389336	29044.661408	year0304	13	1	3		6	1.36								1	1				25183.7794	1969									2
21104	35	2	12524.465537	11319.285908	year0304	70	1	4	1		5	1	1	3	1	0			2	2				9911.1766418	1353		2	2	2	2	2	2	2	2										9	9		1	1	1
21105	32	2	51894.609777	52265.570145	year0304	26	1	3	4		0.43	5	1	2	1	4	1		2	1				92681.763365	6990		2	2	2	2	2	2	2	2				4						1	1		2		2
21106	33	1	6184.851019	5908.833889	year0304	2	2	1			2.62													10967.603461	1387									2
21107	33	1	67289.163872	64789.306859	year0304	20	1	3	3		2.89	5	2		2				1	2				39487.029577	3586		2	2	2	2	2	2	2	2										2	2		2
21108	33	2	9854.445102	9818.702168	year0304	7	2	1		2	3.61													14642.948826	4160									2
21109	29	1	75005.653867	73404.22245	year0304	25	1	3	5		1.83	1	2		2				1	1				44015.266386	3178		2	2	2	2	2	2	2	2										2	2		2
21110	37	2	35955.91247	33913.217105	year0304	31	1	1	2		2.4	5	1	1					2	1							2	2	2	2	2	2	2	2										2	2		2
21111	35	2	21078.812023	16934.053204	year0304	85	2	2	1			1	2		2	3	3		1	2				19786.036646	1296		2	2	2	2	2	2	2	2										2	2		2		1
21112	34	1	38161.24767	35353.093192	year0304	76	1	5	1		0.99	1	2		2				2	1				27697.170467	883		2	2	2	2	2	2	2	2										2	2		1	1	2
21113	41	2	11818.586739	10553.433752	year0304	81	1	4	9		0.38	2	1	3					2	2				14260.040964	1641		2	2	2	2	1	2	2	2										2	2		2
21114	36	1	7066.9523284	6940.6319442	year0304	14	2	4		8	0.65	5												8702.2598263	954									2
21115	40	2	22530.612969	20501.252238	year0304	32	2	1	1		0.35	1	2		2				2	2				9764.6375699	2557		2	2	2	2	2	2	2	2										2	1		2
21116	43	1	29523.136387	28553.716489	year0304	38	2	1	2		1.12	1	1	3	1	2	2		2	2				17793.944008	1668		2	2	2	2	2	2	2	2	1									1	1
21117	30	2	45999.318869	43971.085379	year0304	63	2	3	3		1.92	1	1	1	2	0			2	2				73202.131149	2206		2	2	2	2	2	2	2	2										2	2		1	1	2
21118	34	1	3504.452341	3300.106301	year0304	66	1	1	1		1.39	6	1	1	1	14	3		3	2				1815.475271	1977		9	9	1	2	2	2	2	2		2								1	9		1	9	2
21119	32	1	44947.147223	42775.255363	year0304	12	1	3		6	2.17								1	1				25143.522774	1599									2
21120	30	2	45999.318869	43971.085379	year0304	60	2	3	4		2.21	3	1	1	1	5	3		1	1				36592.403699	2292		2	2	2	2	2	2	2	2										2	2		2		2
21121	43	1	7501.561814	7269.122617	year0304	4	2	1			1.66																							2
21122	40	1	28315.747303	27385.973159	year0304	37	2	1	5		1.42	1	2		2	6	3		1	1							2	2	2	2	2	2	2	2										2	2		2		2
21123	35	1	32219.901802	30400.452339	year0304	75	1	3	5		4.13	1	1	3	1	0			2	2				26683.398957	1352		2	2	2	2	2	2	2	2										2	2		1	1	2
21124	31	2	27905.865789	28051.676686	year0304	55	1	4	4		1.34	2	2		1	1	1		2	2				22443.270817	1274		2	2	2	2	2	2	2	2										2	2		1	1	1
21125	42	2	31274.382547	29497.650102	year0304	36	1	1	2		0.59	1	2		1	2	1		1	1				18849.440812	3076		2	2	2	2	2	2	2	2										2	2		2
21126	29	1	0	50536.24795	year0304	4	1	3			5																							2
21127	41	2	5201.208771	4961.937886	year0304	1	2	4			1.91													4009.3014047	926									2
21128	34	2	8884.924765	8318.607489	year0304	0	1	3			0.74													17482.013028	1068
21129	40	1	90400.128474	81686.857948	year0304	37	1	5	5		5	1	1	3	2	2	3		1	1				199868.16118	2576		2	2	2	2	2	2	2	2										2	2		2		2
21130	41	2	29163.288515	27010.103309	year0304	20	2	4	4		3.98	5	2		1	1	2		1	1				14567.549259	899		2	2	2	2	2	9	2	2										2	1		2
21131	41	2	24314.590805	17979.770701	year0304	4	2	2			1.06													18641.563175	1175									2
21132	29	2	67933.074277	64918.363359	year0304	59	1	4	3		4.15	1	1	3	1	6	1		1	2				34451.826287	2398		2	2	2	2	2	2	2	2										2	1		1	1	1
21133	40	1	6742.240848	6441.348561	year0304	1	2	1			1.62													4448.3363358	780									2
21134	34	2	24397.297878	21151.605468	year0304	85	1	3	2			1	1	3	2	0			3	1				22900.997901	2286	85	1	1	1	1	1	2	1	9										2	2		1	1	1
21135	43	1	2089.063869	2055.737885	year0304	0	1	1			0.7													1196.8341254	980
21136	33	1	28780.980927	28463.044382	year0304	72	1	3	3		4.96	1	2		1	4	2		1	1				44826.516031	2591		2	2	2	2	2	2	2	2										2	2		2		2
21137	43	2	4437.932467	4353.648528	year0304	19	1	1		11	1.02	5							2	1				2431.245462	2352									2													2
21138	29	2	0	26271.264399	year0304	37	1	1	1			1	2						2	2							2	2	2	2	2	2	2	2										2	2		2		1
21139	40	2	9553.629853	8551.007405	year0304	5	1	1																14195.960462	2110									2
21140	35	2	8385.811962	8263.440898	year0304	9	2	1		3	0.83													4383.3794262	2424									2
21141	32	2	57720.978064	54299.879911	year0304	37	1	3	3		1.21	1	2		1	0			2	2				30413.77493	2445		2	2	2	2	2	2	2	2										2	1		1	1
21142	29	1	85621.334312	82275.985846	year0304	31	2	3	2		5	1	2		1	10	3		2	1				50244.823473	1002		2	2	2	2	2	2	2	2										2	2		2
21143	31	1	65193.796119	59803.104073	year0304	65	1	3	2		5	3	1	3	1	0			2	2				127724.02259	1261	60	1	1	2	1	2	2	1	2										2	2		1	1	2
21144	43	2	8076.6702135	8078.2061201	year0304	13	2	4		6	5								1	1				22555.672654	1785									2
21145	35	1	0	10737.633493	year0304	75	1	4	4		2.39	4	1	3					2	1							2	2	2	2	1	2	2	2										2	1		1	1	1
21146	37	1	4047.054428	4047.054428	year0304	0	1	5			0.33													7730.9874491	1281
21147	29	2	69524.713964	65729.673445	year0304	31	2	3	5		2.74	3	2		1	2	2		2	1				40798.908452	2445		2	2	2	2	2	2	2	2										2	2		2		2
21148	43	1	6715.832145	6530.472791	year0304	13	1	1		7	0.04								1	1				3283.5684102	1020									2
21149	41	2	12792.283298	12826.580767	year0304	63	2	4	4		1.29	3	2		1	1	3		2	1				6487.5250632	1638		2	2	2	2	2	2	2	2										2	2		2		1
21150	40	1	2003.628742	1971.66567	year0304	0	1	1			0.63													1147.8879552	1326
21151	35	1	9942.447178	9639.415581	year0304	8	1	4		2	5													9308.9197905	1245									2
21152	38	1	9182.230219	8618.119174	year0304	5	2	4			2.2																							2
21153	35	2	25711.788615	24885.244824	year0304	49	1	4	4		3.22	3	2		1	2	2		1	1				13039.569964	1681		2	2	2	2	2	2	2	2	1									1	1		1	1	1
21154	33	2	41556.352015	40012.493657	year0304	27	1	3	3		1.04	1	1	1	1	360	3		2	2				39604.275507	5764		2	2	2	2	2	2	2	2										2	2		2		2
21155	38	1	0	18940.264027	year0304	83	2	3	5			2	1	1					2	1							1	2	2	2	2	2	2	2										2	2		2		2
21156	38	2	4702.397114	4547.035486	year0304	67	2	1	1			2	1	3	2	0			2	2				2827.0291094	1817		2	2	2	2	2	2	2	2										2	2		2		2
21157	39	2	9517.268301	9482.748337	year0304	9	2	1		2	1.98													4984.0095912	2847									2
21158	34	1	4309.962157	4289.956173	year0304	71	2	1	3		1.11	2	2		2				2	1				4452.600251	2581		2	2	2	2	1	2	2	2										2	2		1	1	1
21159	29	1	41521.936396	39599.362689	year0304	51	2	3	3		1.05	2	1	2	1	1	1		3	3				33030.651242	3134		2	2	2	2	2	2	2	2										2	1		2
21160	42	2	0	17342.748759	year0304	85	2	3	2		1.93	2	1	1					3	3							2	2	2	2	1	2	2	2										2	2		1	1
21161	34	1	5731.792973	5738.868986	year0304	16	1	1		9	3.71	5							1	1				3140.0648294	3093									2													2
21162	33	2	5077.5619236	4990.8810677	year0304	17	1	4		14	0.95	5							1	1				2519.1469783	1851									2													2
21163	38	1	6254.9271266	6140.7639564	year0304	12	1	4		5	2.2								1	1				2405.6017035	3252									2
21164	40	1	4294.11933	4175.60011	year0304	15	1	1		8	5	5							2	2				12448.36131	2362									2
21165	32	1	58408.021583	51419.362079	year0304	75	2	3	1		1.22	2	2		2	0			2	2				55496.783599	1924		1	2	2	1	2	2	2	1										2	2		2		1
21166	32	2	73390.725189	54244.899349	year0304	6	1	3		0	0.74																							2
21167	39	2	62334.690549	59586.186657	year0304	60	2	3	5		5	1	2		2				1	2				47639.859619	1526		2	2	2	2	2	2	2	2										2	2		1	1	1
21168	40	2	8104.875714	7812.056076	year0304	8	2	1		2	0.87													12328.614319	2049									2
21169	38	1	49260.675231	46417.054496	year0304	65	1	3	4		3.71	1	1	1	1	0			2	2				28729.556694	2409		2	2	2	2	2	2	2	2										2	2		1	1	1
21170	30	2	46536.408619	43569.336768	year0304	3	1	3			3.25													35286.083343	1778									2
21171	31	2	32357.726891	32656.406523	year0304	20	2	4	4		0.1	5	2		2				2	1				16163.224534	2017		2	2	2	2	2	2	2	2										2	2		2		2
21172	33	2	26117.53879	24958.503516	year0304	51	1	4	3		0.77	1	1	3	2	6	3		2	2				44318.835738	4454		2	2	2	2	2	2	2	2										2	2		2		1
21173	35	1	13542.438121	13050.45604	year0304	69	2	4	1		2.06	5	2		2	1	2		2	2				6867.9613076	936		2	2	2	2	2	2	2	2										2	2		1	1	1
21174	36	2	78518.378786	72529.467452	year0304	7	1	5		1	1.82													40402.52969	2183									2
21175	38	1	6656.1828979	6301.540554	year0304	18	2	4		15	1.11	5							1	1				10842.158899	3145									2													2
21176	42	2	6282.0471238	6169.7567657	year0304	15	2	4		8	0.76	5							2	1				2416.0318668	1280									2
21177	30	1	26792.95818	25663.532253	year0304	43	2	4	4		2.67	5	1	3	1	2	1		1	1				21548.21574	1328	37	1	1	2	2	2	2	9	2										2	2		1	1	1
21178	40	2	16091.49898	15947.812871	year0304	45	2	1	1		1.6	2	2						3	3				14096.643419	2337		2	2	2	2	2	1	2	2										2	2		2
21179	34	1	7164.741217	7173.586233	year0304	13	1	1		7	5								1	1				2916.7577128	1701									2
21180	33	1	37338.133845	35533.917248	year0304	15	1	3		9	5	5							1	1				30810.424009	2307									2
21181	30	2	25366.194333	24915.74853	year0304	61	2	3	3		0.86	1	2		2				2	1				19386.346935	2301		2	2	2	2	1	2	2	2										2	2		1	1	2
21182	32	2	33774.083313	34075.931608	year0304	14	2	3		7	0.45	5							1	1				17732.752448	1201									2
21183	36	2	44962.579739	41282.425055	year0304	73	1	3	4		4	1	1	3	1	7	1		2	1				77563.797169	2777	52	1	1	1	1	2	2	2	2										2	2		1	1
21184	34	2	55320.341597	53613.822755	year0304	47	2	3	4		1.23	1	1	1	2				2	1				114101.64513	3270		2	2	2	2	2	2	2	2							7			1	1		1	1	2
21185	30	2	40578.042881	40076.357227	year0304	61	1	3	5		5	3	2		1	2	1		1	2				32279.785069	827		2	2	2	2	2	2	2	2		2								1	2		1	1	1
21186	34	1	5627.230772	5620.048918	year0304	18	2	1		11	3.47	5							1	1				14648.06756	1280									2													2
21187	29	2	11261.480225	10918.246384	year0304	8	1	5		2	1.28													19405.056469	1595									2
21188	33	1	3566.328465	3566.328465	year0304	0	1	4			0.4													2861.717833	513
21189	40	1	4268.481179	4140.260981	year0304	18	2	1		15	4.78	5							1	2				3982.0422687	1767									2													2
21190	38	2	5789.39946	5782.010635	year0304	17	2	1		11	0.21	5							1	1				14227.553423	1283									2													2
21191	31	2	18838.77629	18838.77629	year0304	0	2	3			3.71													13835.251856
21192	31	2	24608.46305	20755.00041	year0304	80	2	3	1		1.4	1	2		2				2	2				17860.652825	2509		2	2	2	2	2	2	2	2										2	2		2		1
21193	42	1	21676.060068	20714.12723	year0304	40	1	4	3		4.18	1	2		2	6	3		1	1				10992.875915	3926		2	2	2	2	2	2	2	2										9	9		2		2
21194	36	2	38896.706511	37318.672675	year0304	29	2	4	3		1.66	3	2						2	1				75188.300867	1868		2	2	2	2	2	2	2	2										2	2		2		2
21195	39	1	29947.65836	30032.816129	year0304	26	1	1	1		0	5	1	3	1	32	3		2	1				29979.570531	3255		2	2	2	2	2	2	2	2										2	2		2		2
21196	42	1	30339.270391	28877.14959	year0304	16	1	3		10		5							1	1				20495.397848	2048									2													2
21197	41	2	6100.839131	5981.390313	year0304	14	2	1		9	0.91	5							2	2				2483.6444264	1507									2
21198	31	2	15734.534712	14510.384372	year0304	1	1	3			0.61													12063.387174	1363									2
21199	43	2	15385.266038	14829.131894	year0304	85	1	4	2		1.52	1	1	3	1	0			2	2				12175.057605	1821		2	2	2	2	2	2	1	2										2	2		1	1	1
21200	36	2	8033.8925247	7906.8541778	year0304	13	2	4		6	1.59								2	1				4290.0691034	2327									2
21201	30	1	4729.8027045	4653.2247969	year0304	17	1	4		11	1.25	5							1	1				4203.404906	4950									2													2
21202	30	1	5404.0746841	5318.6211245	year0304	16	2	4		9	0.65	5							1	1				2681.1407947	1775									2													2
21203	40	1	6788.354053	6801.82249	year0304	2	1	1			2.05													3889.0786951	1943									2
21204	34	1	3693.456825	3300.106301	year0304	62	1	1	2		1.2	1	2		1	5	2		2	2				10533.753984	2734		2	2	2	1	2	2	2	2	1	2					7			1	2		1	2
21205	30	1	26792.95818	25663.532253	year0304	40	2	4	4		0.28	1	1	1	1	2	1		3	1				21548.21574	1009		2	2	2	2	2	2	2	1							7			1	1		1	1	1
21206	35	1	25694.329089	23424.353605	year0304	20	1	4	2		0.58	5	2		2				2	2				12834.74614	3114		2	2	2	2	2	2	2	2										2	1		2
21207	43	1	5534.268081	5425.912203	year0304	13	2	1		5	0.66								1	1				2705.8668907	2276									2
21208	42	1	22299.11071	20564.23488	year0304	4	1	3			0.53													16376.531473	1867									2
21209	31	1	51962.154551	49556.171576	year0304	54	2	3	4		1.23	4	2		1	3	1		2	1				107175.17549	1336		2	2	2	2	2	2	2	2										2	1		2
21210	41	1	5807.5352937	5422.1404527	year0304	18	2	4		11	1.22	5							2	2				5161.1925213	1828									2													2
21211	42	1	25134.071706	24114.386001	year0304	23	2	4	3			5	2		2				2	1				24417.781147	1757		2	2	2	2	2	2	2	2										2	2		2		2
21212	41	1	49439.046668	38366.764478	year0304	7	2	3		1	0.63													103661.03009	2091									2
21213	42	2	26875.43516	26072.015468	year0304	51	2	4	4		5	1	2		2				1	1				21614.547787	2642		2	2	2	2	2	2	1	2										2	1		2		1
21214	39	1	7410.949154	7006.418869	year0304	36	2	3	5		5	1	2		1	1	2		2	2				7062.8257254	1522		2	2	2	2	2	2	2	2										2	2		2		1
21215	36	2	92730.105936	89285.09351	year0304	23	1	3	5		5	5	2		1	3	1		2	1				205019.57323	2507		2	2	2	2	2	2	2	2										2	2		2		2
21216	34	2	41634.648663	38570.898597	year0304	74	1	3	1		2.23	1	1	3	2	0			2	2				71822.868324	1416	60	1	1	2	2	2	2	1	2										2	9		1	1	2
21217	31	1	0	60562.58731	year0304	76	2	3	2		1.24	1	2						2	2							1	2	2	2	2	2	2	2										2	1		1	1	2
21218	39	1	4096.926505	3973.859609	year0304	17	2	1		10		5							2	2				2244.4311732	1271									2													2
21219	30	2	67289.163872	64789.306859	year0304	21	1	3	4		3.12	5	1	1	1	3	1		2	1				148771.48603	2529		2	2	2	2	2	2	2	2										2	2		2
21220	35	1	104245.38986	97043.563351	year0304	44	2	2	4		4.68	3	1	3	1	5	3		1	2				60797.458096	1729		2	2	2	2	2	2	2	2										2	2		2
21221	40	1	31235.972493	31324.793653	year0304	23	1	1	3		2.29	5	2		1	1	1		2	2				13537.490123	3051		2	2	2	2	2	2	2	2										2	2		1	1
21222	43	2	7889.658901	7665.630353	year0304	3	1	4			1.12													23029.00945	1463									1
21223	34	2	60302.829667	57946.71153	year0304	34	2	3	3		0.64	1	1	1	1	2	3		2	1				133325.20521	1717		2	2	1	2	2	2	1	2									9	1	1		2
21224	43	2	19489.988601	19315.956297	year0304	47	2	1	2		0.67	4	1	1	2	0			3	3				39286.090603	1285		2	2	2	2	2	2	2	1										9	9		1	1	1
21225	40	2	60560.302319	59553.080946	year0304	26	2	3	5		2.15	6	1	1	2	1	1		1	1				31909.84398	2469		2	2	2	2	2	2	2	2						6				1	1		2		1
21226	43	1	6555.716608	6586.364045	year0304	2	2	1			0.79													14487.963845	1419									2
21227	41	2	5635.358013	5039.099842	year0304	1	1	4			1.55													8530.5168677	561									2
21228	43	1	39684.449235	35314.596827	year0304	63	2	5	4		3.2	1	2		2				2	1				81851.644677	1222		2	2	2	2	2	2	2	2										2	2		1	1	2
21229	35	1	5812.9383189	5709.0331876	year0304	17	2	4		11	5	5							2	1				5165.9942232	2380									2													2
21230	41	1	9494.987613	9459.79961	year0304	8	2	4		1	0.82													5903.297185	1758									2
21231	35	1	3793.92058	3619.193544	year0304	0	1	4			2.48													2370.5981499	1251
21232	34	2	85240.594944	83420.639252	year0304	24	1	3	4		5	1	1	2	1	2	1		2	2				81236.485949	5068		2	2	2	2	2	2	2	2										2	1		2
21233	41	2	27673.595926	25588.083104	year0304	49	2	4	2		5	1	2		2				2	1				14034.488056	1847		2	2	2	2	2	2	2	2										2	2		2
21234	37	1	7270.799991	7064.344074	year0304	1	1	4			0.66													11006.165326	1360									2
21235	31	2	58328.136686	53790.194531	year0304	4	1	3			2.12													111422.78926	1347									2
21236	41	2	6165.4437137	6055.2376181	year0304	14	2	4		8	0.13	5												3292.3243003	1601									2
21237	37	1	12001.646899	11552.369795	year0304	9	2	4		2	1.49													6013.6556505	1262									2
21238	29	2	5144.5480924	5050.6512476	year0304	12	1	4		6	3.4								1	1				2747.1697878	1480									2
21239	36	2	40786.792692	34682.094144	year0304	38	1	4	1		1.04	5	2		2				3	2				20373.683557	2937		2	2	2	2	2	2	2	2										2	1		2
21240	37	1	39323.713954	35028.217688	year0304	74	2	3	4		1.17	2	1	3	1	3	3		3	3				37363.69739	2724		2	2	1	2	2	2	2	2										2	2		2		2
21241	38	1	6630.9278932	6190.8917552	year0304	17	2	4		10	0.43	5							1	1				4389.5086746	1758									2													2
21242	39	1	71678.353817	67380.312372	year0304	26	1	3	5		5	1	2						1	1				42062.720271	2969		2	2	2	2	2	2	2	2										2	2		2
21243	39	1	30716.223087	28235.473957	year0304	14	1	3		8	0.28	5							1	1				78992.542978	2172									2
21244	32	1	7633.051621	7291.983686	year0304	27	2	3	4		5	1	2		1	1	2		2	1				17365.126481	2117		2	2	2	2	2	2	2	2										2	2		2		2
21245	32	1	41019.250866	39037.158952	year0304	17	1	3		11	5	5							1	1				63506.480475	3105									2													2
21246	42	2	3987.832511	3912.096741	year0304	12	1	1		5	3.17								1	2				4358.1588289	1336									2
21247	39	1	85739.74715	77475.670269	year0304	31	1	3	5		5	6	2		1	1	1		1	1				81712.190878	1802		2	2	2	2	2	2	2	2										9	9		2		2
21248	41	1	9050.112721	9081.732327	year0304	7	1	4		2	1.08													5626.706124	1488									2
21249	38	2	6077.163118	5894.612222	year0304	16	2	1		10	4.67	5							2	1				16361.471665	1126									2													2
21250	37	1	32072.801687	31419.440085	year0304	12	2	3		4	0.92								2	2				16839.511153	2139									2
21251	39	2	60046.214305	56217.783244	year0304	4	1	5			5																							2
21252	41	1	27186.997078	25274.398586	year0304	62	2	3	4		2.64	1	1	1	1	6	3		2	1				20777.912152	1317		2	2	2	2	2	2	1	2										2	1		1	1	2
21253	36	2	13302.606547	10673.801918	year0304	85	1	3	3		1.29	2	1	3	1	0			2	2				12486.750218	1641		1	2	2	1	2	2	2	2										9	2		2
21254	34	1	10901.653333	10975.859716	year0304	10	2	1		4	1.44													16582.892092	3851									2
21255	32	1	10412.330495	10374.564062	year0304	6	2	1		0	1.72													5452.7363748	2329									2
21256	37	2	33645.523304	33741.19615	year0304	27	1	1	1		2.38	5	1	2	1	1	3		2	1				87423.231311	2922		2	2	2	2	2	2	2	2										2	2		2
21257	33	1	12825.443388	12859.829763	year0304	67	2	4	1		1.64	1	2		2				2	2				21763.487109	1377		2	2	2	2	2	2	2	2										2	2		2		1
21258	41	2	37074.598788	37600.051542	year0304	26	1	2	2			5	2		1	5	1		2	2				35333.049065	2463		2	2	2	2	2	2	2	2										2	2		2
21259	42	1	3175.754951	3175.754951	year0304	0	1	4			0													1984.3427538	977
21260	36	1	43494.448007	41155.905041	year0304	16	2	2		8		4							2	2				29382.249625	3942									2													2
21261	41	1	10069.446787	9594.302294	year0304	5	1	1			1.39													15316.993156	1717									2
21262	42	2	46655.865726	43285.393883	year0304	3	2	2			2.9																							2
21263	30	1	21431.10122	17217.071241	year0304	85	2	3	1		2.48	5	2		9				3	3				36970.244986	893		2	2	2	2	1	2	2	2										2	2		2		2
21264	43	2	40495.779814	38603.911337	year0304	41	1	2	2		2.99	1	1	1	2	3	3		2	2				30949.271561	2726		2	2	2	2	2	2	2	2										2	2		2		1
21265	41	1	105008.46613	104708.29734	year0304	43	1	3	4		3.76	5	1	1	1	4	1		2	2				205726.68718	1059		2	2	2	2	2	2	2	2										9	9		1	2
21266	32	1	45228.207025	44306.853971	year0304	19	2	3		15	4.64	5							2	1				31305.482318	2329									2													2
21267	36	1	5935.9315729	5836.837218	year0304	19	2	4		9	0	5							2	1				9668.9520579	3633									2													2
21268	35	1	5613.126623	5354.906306	year0304	1	2	4			0.49													3507.3131625	1338									2
21269	41	1	5623.9062693	5530.0208591	year0304	14	2	4		9	2.16	5							2	1				2162.915447	1395									2
21270	39	2	23296.715566	18937.33272	year0304	85	2	3	4		4.3	2	2		2	1	3		3	1				21867.91492	1553	76	2	1	1	2	2	2	2	2										2	2		1	2	9
21271	33	2	26117.53879	24958.503516	year0304	45	1	4	4		2.87	4	1	2	1	30	3		1	1				24293.90227	2338		2	2	2	2	2	2	2	2										2	2		2		1
21272	36	1	26723.146264	25537.235547	year0304	44	1	4	4		1.44	1	1	3					1	2				21492.069561	2738		2	2	2	2	2	2	2	2										2	2		1	1	2
21273	34	1	35146.071593	34448.46644	year0304	16	1	3		10	4.35	5							1	2				23742.585461	3447									2													2
21274	37	2	32561.767755	31640.596928	year0304	26	2	4	5		3.33	5	2		1	3	1		1	1				31633.796868	2618		2	2	2	2	2	2	2	2										2	1		2
21275	34	1	4734.929231	4727.686937	year0304	65	2	1	1		2.42	1	2		2				2	2				9544.2261448	1164		2	2	2	2	2	2	2	1										2	2		1	1	1
21276	39	2	36491.94471	32961.234538	year0304	72	1	3	5		5	1	2		1	3	2		2	1				30221.3559	2786		2	2	2	2	2	2	2	2										2	2		2		1
21277	34	2	40346.995365	39599.362689	year0304	55	2	3	3		2.78	3	1	1	1	1	2		2	2				30835.56168	1640		2	2	2	2	2	2	2	2										2	2		1	1	2
21278	43	1	4482.14124	4358.432549	year0304	12	1	1		6									2	2				1824.674421	2930									2
21279	42	1	13800.504438	13624.31212	year0304	40	2	1	4		1.64	1	2						2	2				7149.3266554	3133		2	2	2	2	2	2	2	2										2	2		1	2
21280	29	2	15081.89952	14120.306633	year0304	3	1	3			1.67													29675.205009	2362									2
21281	40	2	3453.837719	3339.727014	year0304	64	2	1	1		0.96	1	2		2	0			2	2				2076.4090174	742		2	2	2	2	2	2	2	2										2	2		2
21282	29	1	57976.831825	54822.624988	year0304	10	1	3		3	1.44													99901.937665	2255									2
21283	39	2	85590.43514	78406.810577	year0304	57	2	3	4		4	1	1	3					3	3							2	2	2	2	2	2	2	2										2	1		1	1	1
21284	29	2	33795.486056	32162.453804	year0304	15	1	3		9	5	5							1	1				18905.261531	1064									2
21285	29	2	63757.461774	59465.53132	year0304	22	2	3	4		2.15	6	1	1	1	1	1		1	1				33594.460065	4908		2	2	2	2	2	2	2	2										2	1		2		2
21286	40	2	16272.548128	15082.929674	year0304	41	1	1	1		0.35	1	2		1	1	2		2	2				8429.9644702	2249		2	2	2	2	2	2	2	2										2	2		2		2
21287	37	2	94044.502055	87042.180001	year0304	37	1	3	3		2.92	1	1	1	1	2	3		2	1				89626.836542	2699		2	2	2	2	2	2	2	2										2	2		1	2	1
21288	35	2	43908.32899	42585.076733	year0304	8	2	3		2	1.15													47110.265739	2516									2
21289	33	2	11878.513246	10922.723085	year0304	9	2	4		3	0.38													34586.643067	998									2
21290	29	1	32917.183275	32263.818742	year0304	19	1	3		13	5	5							1	1				22236.881723	1946									2													2
21291	29	1	0	19334.062058	year0304	85	2	3	1		0.94	2	2						2	2							2	2	2	2	2	2	2	2										2	2		2		2
21292	31	2	56405.943288	50864.443268	year0304	63	1	3	4		5	3	1	3	1	3	3		3	1				44870.861103	3656		2	2	2	2	2	2	2	2										2	2		1	1	2
21293	41	1	7692.858401	7664.349009	year0304	11	2	4		5	1.08													4782.8634638	2016									2
21294	35	1	7231.60366	6836.863037	year0304	32	2	3	5		2.62	1	2		2				2	1				3810.4060859	1518		2	2	2	2	2	2	2	2										2	1		1	2
21295	33	1	30037.569233	28389.347798	year0304	70	2	5	1		1.45	2	2		1	0			2	1				46783.658353	1726	65	2	1	2	2	2	2	2	2										2	2		1	1	2
21296	34	2	12491.634825	11713.661081	year0304	4	2	5																19264.050166	2087									2
21297	30	2	93751.045208	90859.018144	year0304	46	2	3	5		5	1	1	3					1	1				54677.000586	1404		2	2	2	2	2	2	2	2										2	1		2		1
21298	37	2	58163.418916	54071.636841	year0304	65	2	3	5		5	1	2		2				1	1				74323.13379	2181		2	2	2	2	2	2	2	2										2	2		2		1
21299	43	2	30119.513268	27686.9565	year0304	17	1	2		10	1.14	5							1	2				20847.739764	2416									2													2
21300	29	1	22957.073725	19499.461864	year0304	83	2	3	3		2.99	1	2		2				3	2				16662.085838	1082		2	9	1	2	2	2	2	2										2	2		2		9
21301	32	2	37338.133845	35533.917248	year0304	12	1	3		6	5								1	2				20887.025689	1456									2
21302	29	1	32917.183275	32263.818742	year0304	16	1	3		9	1.46	5							1	1				22784.195235	1743									2													2
21303	36	1	7823.066717	7396.040794	year0304	34	2	3	5		5	1	2		1	5	3		2	2				4590.778798	2684		2	2	2	2	2	2	2	2										2	2		2		1
21304	30	2	26065.025496	24915.74853	year0304	64	2	3	2			3	1	1	1	5	1		2	1				15201.509606	2158		2	2	2	2	2	2	2	2										2	2		2		2
21305	30	2	34059.049257	28463.044382	year0304	75	1	3	5		5	1	1	3	1	0			3	3				44601.93591	1364		2	2	2	2	2	2	2	2										2	2		1	2	1
21306	31	2	60017.425495	55807.586629	year0304	64	2	3	4		2.72	1	2		2				2	2				117582.76809	1742		2	2	2	2	2	2	2	2										2	2		1	1	2
21307	29	1	50576.581014	48394.373174	year0304	72	2	3	5		2.72	1	2		1	1	2		2	1				41885.760465	1477		2	2	2	2	2	2	1	2				4						1	2		2		1
21308	33	2	5852.933486	5661.597024	year0304	2	2	4			0.91													4696.551172	1903									2
21309	34	2	38390.854077	33763.879827	year0304	64	2	3	2		0.06	3	1	1	2	0			2	2				61094.216266	1248	64	1	1	9	1	1	2	2	1										2	2		2		2
21310	29	2	23988.717701	22779.058897	year0304	36	1	4	2		0.66	1	1	1	1	7	3		1	1				11982.76479	1589		2	2	2	2	2	2	2	2	1	2	3					8		1	1		2		1
21311	37	1	98533.496625	91837.819972	year0304	50	1	3	4		4.13	1	2		1	3	2		2	1				203231.46497	5553		2	2	2	2	2	2	2	2										2	2		1	2	2
21312	33	1	30497.582086	29892.243582	year0304	14	1	3		8	4.66	5							1	1				17060.407548	2612									2
21313	31	2	7310.233757	7304.89526	year0304	22	2	3	3		0.96	5	1	1	1	4	3		1	1				3851.8370899	1226		2	2	2	2	2	2	2	2										2	1		2
21314	30	2	49418.998682	49064.417625	year0304	10	2	3		3	2.29													30867.643524	1909									2
21315	38	1	6806.288511	6502.537909	year0304	2	2	1			2.75													3899.3534271	1415									2
21316	37	2	32978.531238	31640.596928	year0304	22	2	4	4		2.42	5	1	3	1	1	1		1	2				69242.18388	2808		2	2	2	2	2	2	2	2										2	2		2
21317	31	2	58381.796822	55807.586629	year0304	61	2	3	4		5	1	1	3	1	1	1		2	1				74602.184276	1189		2	2	2	2	2	2	1	2										2	2		2		1
21318	42	2	3968.378934	3883.250143	year0304	19	2	1		66	0	6							1	2				2174.0085832	914									2													2
21319	34	1	114988.8277	111415.60652	year0304	41	1	3	3		4.35	1	1	2	1	2	2		1	2				91473.47629	2885		2	2	2	2	2	2	2	2										2	2		1	2	2
21320	38	1	6003.121785	5806.875563	year0304	2	2	4			0.43													4627.4482846	1630									2
21321	36	2	48175.849529	44951.882117	year0304	32	2	4	2		0.64	5	1	1	1	5	1		2	2				24064.640747	3317		2	2	2	2	2	2	2	2										2	2
21322	30	2	6556.549552	6138.64086	year0304	0	1	3			0													4971.4827766
21323	33	1	57841.638379	53947.940569	year0304	28	2	5	3		0.45	5	2		2				2	2				131589.22751	3344		2	2	2	2	2	2	2	2										2	2		2
21324	30	2	5649.00656	5288.943858	year0304	0	1	3			1.09													4148.6467746	1000
21325	29	2	72852.657154	67428.22769	year0304	32	1	3	5		5	1	2		1	2	1		2	1				38386.811728	2597		2	2	2	2	2	2	2	2									9	1	1		2		1
21326	31	1	25397.04184	23592.173148	year0304	51	1	1	4		4.95	1	1	3					2	2				22248.582508	1583		2	2	2	2	2	2	2	2										2	2		2
21327	29	1	36365.649195	35643.836966	year0304	15	1	3		8	4.02	5							1	1				19093.428793	3552									2
21328	35	2	57007.008719	52888.758746	year0304	5	2	3			2.65																							2
21329	31	2	50346.131066	50213.954371	year0304	46	2	3	3		0.83	1	1	3	2	0			3	1				64333.945713	2162		2	2	2	2	2	2	2	2										2	2		1	1	2
21330	38	1	7778.822966	7366.483973	year0304	0	1	3			1.18													15305.642763	633
21331	38	2	3921.997251	3915.998375	year0304	61	2	1	3		1.22	4	2		1	0			3	3				7905.5941233	921		2	2	2	2	2	2	2	2										2	2		2		2
21332	29	1	101529.11369	98374.146497	year0304	41	1	3	5		5	1	2		1	1	1		1	1				77594.557393	2514		2	2	2	2	2	2	2	2										2	1		1	2	1
21333	30	2	40142.742706	41147.240243	year0304	10	2	3		4	2.16													69171.385419	1663									2
21334	30	2	29222.480738	26948.965163	year0304	1	1	3			4.79													55822.978375	2002									2
21335	40	1	4231.023975	4140.260981	year0304	14	2	1		8	1.39	5							2	1				15822.039262	2152									2
21336	41	1	11991.901535	11626.405495	year0304	6	1	4		0	1.24													11227.784018	1942									2
21337	31	2	38707.174035	37938.885493	year0304	14	1	3		8	2.39	5							1	1				75432.552176	2622									2
21338	34	1	4473.792616	4473.792616	year0304	0	2	1			0													6391.7230433	675
21339	40	1	19464.681951	19220.656667	year0304	43	2	1	5		5	1	2		2	3	2		2	1				17051.654484	2369		2	2	2	2	2	2	2	2										9	9		2		1
21340	39	1	4054.581271	3867.849643	year0304	0	1	5			5													2977.6962256	494
21341	36	2	17146.086637	16623.498393	year0304	9	1	4		3	1.2													8591.3759716	1282									1
21342	39	2	6540.852813	6360.322951	year0304	19	1	1		13	0.34	5							2	2				3347.2601038	3466									2													2
21343	37	2	6969.6339333	6845.0530953	year0304	18	2	4		14	2.12	5							2	1				6193.9567671	1715									2													2
21344	34	1	21851.230856	22106.869751	year0304	50	1	1	1		3.3	1	2						2	2							2	2	2	2	2	2	2	2										2	2
21345	37	2	17745.656798	15025.513504	year0304	63	2	4	3		2.24	1	1	3	1	0			2	2				16506.580327	1159		2	2	2	2	2	2	2	2										2	1		1	1	2
21346	42	2	17164.46652	16910.374274	year0304	42	1	1	4		1.33	1	2		1	1	2		2	2				36249.783234	3430		2	2	2	2	2	2	2	2										2	1		2		1
21347	41	1	5623.9062693	5530.0208591	year0304	12	2	4		7	1.38								2	1				2162.915447	1813									2
21348	29	2	25547.199222	24510.752992	year0304	24	2	4	4		3	5	2						1	1							2	2	2	2	2	2	2	2										9	2		2		2
21349	41	1	5031.9487777	4940.1070638	year0304	16	1	4		12	5	5							2	1				4471.9239893	2484									2													2
21350	42	2	6034.705117	5868.145111	year0304	13	1	1		7	4.99								1	1				22566.958226	3128									2
21351	32	1	120726.52749	115113.37595	year0304	40	2	3	4		3.25	1	2		1	3	3		2	1				96037.809685	2466		2	2	2	2	2	2	2	2										2	2		2		2
21352	40	2	15309.563067	15082.929674	year0304	44	1	1	3		0.96	1	2		1	4	3		2	2				7931.0917807	1730		2	2	2	2	2	2	2	2										2	2		2
21353	34	1	27385.702696	27141.167051	year0304	48	2	1	1		1.03	1	2		1	0			1	2				14187.114329	2535		2	2	2	2	2	2	2	2										2	2
21354	36	2	10286.768062	10174.691325	year0304	4	2	4			0.38													7929.4555279	1176									2
21355	43	1	36233.248424	34548.592047	year0304	43	2	3	3		1.15	1	2						2	2							2	2	2	2	2	2	2	2										2	2		2
21356	37	2	89748.505554	84849.53948	year0304	36	2	3	4		2.12	1	1	1	1	24	3		2	2				204177.07463	1880		2	2	2	2	2	2	2	2										2	1		2
21357	31	2	108066.40773	104708.29734	year0304	45	1	3	3		4.24	1	2		2	0			2	1				85966.6994	2425		2	2	2	2	2	2	2	2		2					7			1	1		2		1
21358	32	2	45266.664597	45671.225259	year0304	17	2	3		11	2.65	5							1	1				30579.453236	2825									2													2
21359	38	2	4140.159139	4264.56846	year0304	79	1	1	1		0.79	2	1	1	1	7	1		2	2				3726.9658568	1971		2	2	2	1	2	2	2	2										2	2		1	1	2
21360	34	2	123449.1559	123125.05748	year0304	44	2	3	4		4	1	1	1	1	1	2		2	2				71997.379381	1995		2	2	2	2	2	2	2	2										2	2		2		1
21361	42	1	5557.369393	5438.153929	year0304	18	2	1		11		5							1	1				3044.5098518	445									2													2
21362	33	1	34075.183269	32428.635762	year0304	19	1	3		15	5	5							1	1				23585.724871	4609									2													2
21363	37	1	33941.184822	29112.518471	year0304	42	2	4	2		1.31	5	2		2				2	2				27297.171447	1207		2	2	2	2	2	2	2	2										2	2		1	1	1
21364	37	1	10999.573893	10323.814195	year0304	4	2	4			0.33													8826.3537904	2660									2
21365	39	1	5198.047672	5086.540299	year0304	13	2	1		7	0.79								1	1				2541.4788163	2322									2
21366	35	2	6127.8223774	6018.2887553	year0304	16	2	4		9	1	5							2	1				5445.8336328	1899									2													2
21367	35	2	28353.18601	26923.443849	year0304	31	1	4	2		0	6	2		1	3	1		2	1				59530.744566	3474		2	2	2	2	2	2	2	9										2	2		2		2
21368	43	1	7418.653698	7150.626456	year0304	11	2	1		4	0.82													19318.512776	2160									2
21369	34	2	38577.954565	35254.230998	year0304	2	2	3			4.54													29251.610951	2014									2
21370	33	1	44618.70742	43733.082404	year0304	15	1	3		8	4.11	5							1	1				86952.950181	3810									2
21371	30	2	26524.993764	24331.716467	year0304	68	1	3	1		1.57	1	1	3	1	2	3		2	2				33894.51131	1585		2	2	2	2	2	1	1	2										2	1		2		2
21372	40	1	9962.686765	9926.55123	year0304	8	2	1		2	0.39																							2
21373	35	2	36453.490768	34692.021025	year0304	16	1	3		10	5	5							1	1				61777.292944	2923									2													2
21374	41	1	12553.055642	11626.405495	year0304	6	1	4		0	1.31													36446.728967	838									2
21375	33	2	6410.676295	6229.318575	year0304	21	2	4	3		1.16	5	1	1	1	3	3		2	2				13459.945308	1310		2	2	2	2	2	2	2	2										2	1		2		2
21376	42	1	107387.64671	104201.51674	year0304	54	1	3	4			1	1	3	1	4	3		2	1				82071.995045	2341		2	2	2	2	2	2	2	2										2	2		2		2
21377	34	1	14646.368418	14117.212335	year0304	7	2	1		1	1.03													7670.0202582	3871									2
21378	31	1	23854.408667	22204.969502	year0304	49	2	1	3		3.14	2	1	1	1	2	2		2	1				68032.871166	1656		2	2	2	2	2	2	2	2							7			1	1		1	1	1
21379	32	2	59982.8078	59552.431468	year0304	9	2	3		3	1													30864.839678	2612									2
21380	42	1	59919.858027	57693.777798	year0304	21	1	3	3		4.18	5	2		1	2	1		2	1				35162.529448	5231		2	2	2	2	2	2	2	1										2	2		2
21381	40	2	6954.386805	7001.724569	year0304	8	2	1		2														17685.339284	1200									2
21382	31	1	102941.42076	101033.90896	year0304	51	2	3	5			1	2		1	2	2		1	2				163818.32533	953		2	2	2	2	2	2	2	2										2	2		2		2
21383	36	1	7341.964919	6890.910719	year0304	2	2	2			5													5567.0214725	1548									2
21384	37	2	59050.061803	49282.254809	year0304	67	1	3	3		3.6	1	1	3	1	0			3	3				45129.55194	1298		1	2	2	2	2	2	2	2										2	2		1	1	1
21385	33	1	0	74496.463409	year0304	30	1	3	3		4.79	5	2						1	1							2	2	2	2	2	2	2	2										2	2		2
21386	30	2	40578.042881	40076.357227	year0304	61	1	3	2		3.6	1	1	3	1	15	2		2	2				32279.785069	2513		2	2	1	1	2	2	2	2										2	1		2		1
21387	33	2	6179.410768	5337.688054	year0304	2	2	4			0.95													3861.1508663	1591									2
21388	31	2	18050.655757	17685.33285	year0304	17	2	3		10	0.49	5							2	2				9986.7813427	1982									1													2
21389	38	2	4916.005014	4909.730875	year0304	14	2	1		7	1.96	5							1	1														2
21390	32	1	34022.695474	33329.612187	year0304	14	2	3		8	1.25	5							1	1				28074.613419	1690									2
21391	34	1	6072.233406	6254.700409	year0304	77	1	1	1		1	3	1	3	1	0			2	2				4410.0497081	1246		2	9	9	1	2	2	2	2										2	2		1	1	1
21392	40	2	3422.211665	3426.436454	year0304	16	1	1		10	1.01	5							1	1				8410.1467905	3031									2													2
21393	34	2	54988.200005	54308.354721	year0304	66	1	3	4		4	1	1	3	2	0			1	1				43743.048	1871		2	2	2	2	2	2	2	2										2	2		1	1	2
21394	30	1	28064.106005	27089.745435	year0304	28	2	4	2		0.65	5	2						2	1							2	2	2	2	2	2	2	2										2	1		2
21395	40	2	3920.763506	3902.564104	year0304	77	2	1	4		1.07	3	2		2				2	2				3529.4661942	886	60	2	1	1	2	2	2	1	2										9	9		1	1	1
21396	38	2	4571.807903	4547.035486	year0304	61	2	1	1		0.3	5	1	1	1	1	1		2	1				2368.4169119	1746		2	2	2	2	2	2	2	2										2	2		2		1
21397	33	2	10511.879411	10191.492333	year0304	8	1	4		1	2.98													30607.418085	2057									2
21398	34	2	61926.276955	56590.954529	year0304	5	2	3			1.53													129843.55669	3476									2
21399	37	1	30009.632491	29112.518471	year0304	42	2	4	4		5	1	2		1	5	3		1	1				24135.223548	1374		2	2	2	2	2	2	2	2										2	1		2		2
21400	40	1	9947.353355	9503.423514	year0304	4	2	1			2.07													5698.8836621	1874									2
21401	41	2	5393.0156425	5302.9847178	year0304	18	2	4		12	1.82	5							1	1				3570.0416784	1353									2													2
21402	39	2	68014.624075	52782.188146	year0304	10	2	3		4	2.55													72974.469491	394									2
21403	34	2	14699.355788	13432.91759	year0304	1	2	3			0.85													11269.733953	2168									2
21404	31	1	47019.943026	43765.066747	year0304	79	2	3	4		0.93	1	1	3	1	0			2	1				44676.322399	918	69	2	1	2	1	2	2	1	2										2	2		2		2
21405	40	2	9337.531999	8380.03295	year0304	3	2	1			2.12													5349.5142532	753									2
21406	36	2	14574.671134	14029.073843	year0304	8	2	4		1	2.76													9061.4773378	2495									2
21407	29	2	18372.506941	15215.78407	year0304	78	2	4	4		0.43	2	2		2	0			2	2				26043.235823	1324		2	2	2	2	2	2	2	2										2	2		1	1	1
21408	34	1	1742.088705	1684.171334	year0304	0	2	1			0.63													2280.3095355	896
21409	43	1	19489.988601	19315.956297	year0304	45	2	1	2		0.88	1	1	3	2	2	3		2	2				39286.090603	4373		2	2	2	2	2	2	2	2										2	2		2
21410	42	2	3992.214554	3916.395561	year0304	14	1	1		6	0.82	5							1	2														2
21411	34	2	5516.2103839	5415.5300631	year0304	17	1	5		10	3.18	5							2	1				3726.4220586	3410									2													2
21412	40	1	94186.365258	87786.090544	year0304	59	1	3	5		5	3	2						1	1							2	2	2	2	2	2	2	2										2	2		2		2
21413	32	2	51894.609777	52265.570145	year0304	23	1	3	4		1.29	5	2		2				2	2				118059.78883	2233		2	2	2	2	2	2	2	2										2	1		1	2
21414	31	2	35324.584097	34623.435696	year0304	18	1	3		15	1.85	5							1	2				23863.17784	4184									2													2
21415	42	2	5094.9445557	5001.9530613	year0304	17	1	4		9	0.76	5							1	1				2527.771079	605									2													2
21416	31	1	8183.03964	8193.141766	year0304	15	1	1		8	1.65	5							1	1				4000.9294279	4406									2
21417	33	2	5601.6387	5499.3991662	year0304	18	1	4		11	0.37	5							1	1				3708.1449326	1575									2													2
21418	35	2	27086.178474	24693.239515	year0304	22	1	4	4			1	2		1	20	3		2	1				17720.510292	2439		2	2	2	2	2	2	2	2										2	1		2		2
21419	34	1	20523.972594	20807.000928	year0304	58	2	1	2		2.48	1	2		2				2	2				12338.78521	1851		2	2	2	2	2	2	2	2										2	1		1	1	1
21420	29	1	89719.775286	84402.121847	year0304	39	1	3	4		4.35	1	1	2	1	6	1		1	1				52649.895117	2499		2	2	2	2	2	2	2	2										2	2		1	2
21421	38	2	4151.604836	3880.281456	year0304	21	2	1	2		0	5	2		2	0			2	1				11941.025928	2946		2	2	2	2	2	2	2	2										2	2		2
21422	36	2	11280.257199	10959.951889	year0304	5	1	4			4.09													30206.940994	2421									2
21423	34	2	0	83420.639252	year0304	23	1	3	4		4.54	1	2						1	1							2	2	2	2	2	2	2	2										2	2		2
21424	30	2	30688.287057	30962.55674	year0304	18	2	3		13	4.47	5							2	2				21241.426336	1283									2													2
21425	32	1	6034.9885891	5924.8396755	year0304	17	1	4		10	0.07	5							1	1				3995.0117373	2294									2													2
21426	38	2	38344.26296	34890.546826	year0304	37	2	1	1		1.41	1	2		1	5	3		2	2				16618.182169	900		2	2	2	2	2	2	2	2										2	2		2
21427	31	2	88456.562545	79930.623785	year0304	35	1	3	4		3.01	6	1	1	1	2	2		2	2				51908.609061	4865		2	2	2	2	2	2	2	2		2							9	1	1		2
21428	34	2	16705.165118	15265.914343	year0304	2	2	3			1.33													12666.638147	1381									2
21429	32	1	109645.61042	104523.22297	year0304	41	1	3	4		4.62	1	1	1	1	2	1		1	1				226150.89077	2571		2	2	2	2	2	2	2	2										2	2		2		2
21430	35	1	6067.6365523	5662.807009	year0304	14	1	4		7	1.26	5							1	1				16945.055356	2554									2
21431	33	2	73788.600301	70491.501482	year0304	24	2	3	5		2.55	1	2		1	3	3		2	1				43301.067733	2239		2	2	2	2	2	2	2	2				4						1	1		2		2
21432	42	2	26594.396719	25576.565285	year0304	30	1	4	3		2.85	4	1	1	1	7	1		2	1				17398.773372	3900		2	2	2	2	2	2	9	2										2	1		2
21433	42	2	49049.093929	47031.404278	year0304	66	2	3	4		3.22	3	1	3	1	2	1		2	1				96094.229117	808		2	2	2	2	2	2	2	2				4						1	1		1	2	9
21434	38	2	6023.834185	5894.612222	year0304	12	2	1		6	1.15								1	1				2945.230198	1221									2
21435	43	1	4450.490064	4316.802531	year0304	19	2	1		13	0.04	5							1	1				2438.124927	2081									2													9
21436	38	2	41483.443234	40121.295433	year0304	32	2	1	3		0	6	1	3	1	0			2	2				17978.684774	2452		2	2	2	2	2	2	2	2										2	2		2
21437	34	1	39340.425	37055.197408	year0304	26	1	1	3		2.15	1	1	1	1	5	1		1	1				39382.346087	3804		2	2	2	2	2	2	2	2										2	1		2		2
21438	29	1	42206.222499	43262.354784	year0304	11	2	3		5	0.67													80816.057321	2384									2
21439	43	2	0	3330.484236	year0304	18	2	1		13	0.45	5							2	1														1													2
21440	31	2	3990.409294	3990.409294	year0304	0	1	4			0.38													3202.0116906
21441	35	1	26556.331319	25539.95674	year0304	37	1	4	3		5	3	1	1	1	7	1		2	2				55758.04341	4581		2	2	2	2	2	2	2	2										2	2		1	2
21442	29	1	77003.332029	76894.563087	year0304	58	1	3	5		4.48	1	1	3	1	0			1	1				61256.05946	1332		2	2	2	2	2	1	1	2										2	1		1	1	1
21443	29	2	5598.031419	5348.202835	year0304	1	2	1			2.92													3693.4199076	1034									2
21444	30	1	26177.729098	25175.844535	year0304	32	1	4	3		2.23	4	2		2				2	1				54963.12491	2701		2	2	2	2	2	2	2	2										2	1		2
21445	42	1	0	6878.371795	year0304	7	2	1		1																								2
21446	33	2	75579.232396	70491.501482	year0304	23	2	3	5		1.93	5	2		1	1	1		1	1				44351.857168	2683		2	2	2	2	2	2	2	2										2	1		2
21447	40	1	0	4263.01167	year0304	65	2	1	1		1.96	1	2						2	1							2	2	2	2	2	2	2	2										2	2		2		1
21448	33	1	5979.0073911	5580.0911397	year0304	14	1	4		8	2.32	5																						2
21449	36	1	29403.511138	28164.040394	year0304	44	2	4	3		0.31	6	1	1					2	2							2	2	2	2	2	2	2	2										2	2		1	1	2
21450	41	2	53451.327372	50043.373609	year0304	5	1	3			1.59													27503.991734	1378									2
21451	29	1	31163.945339	30545.380365	year0304	13	1	5		7	2.45								1	1				60754.318527	2257									2
21452	31	2	39334.025516	39685.564547	year0304	14	2	3		7	2.64	5							1	1				22003.531424	1648									2
21453	39	2	31684.515914	31774.612531	year0304	20	1	1	2		1.93	5	1	3	1	7	1		2	2				13731.886252	2615		2	2	2	2	2	2	2	2										2	2
21454	32	2	8922.041886	8922.041886	year0304	0	2	3			1.02													12949.09767	869
21455	30	2	18003.764433	15608.635191	year0304	84	1	3	1		1.5	2	1	3	2	5	3		2	2				31057.833889	1353		1	2	2	2	2	2	2	2										2	2		2		2
21456	30	1	8789.219904	7748.147403	year0304	84	1	3	5		3.3	1	2		2	0			2	2				7278.9253878	1361		2	2	2	1	2	2	2	2										2	2		2		1
21457	39	1	11416.607655	11003.929362	year0304	79	1	4	5		2.78	2	2		2				2	1				10745.199403	1331		2	2	2	2	2	2	2	2										2	2		2		2
21458	38	1	15819.190085	14676.394127	year0304	2	2	3			0.83																							2
21459	36	2	46958.457684	44689.377257	year0304	18	1	3		13	4.24	5							1	1				25980.432811	7219									2													2
21460	31	1	47037.994025	42473.381395	year0304	71	1	3	4		5	1	2		1	1	1		2	2				44693.47368	2698		1	2	2	1	2	2	2	2	1							8		1	2		2		2
21461	40	1	4257.414632	4115.872893	year0304	0	2	1			5													5727.8679425
21462	33	2	6145.8618321	6036.0057589	year0304	19	2	4		13	0.48	5							2	1				10022.618203	3913									2													2
21463	30	1	5685.8513588	5582.0747991	year0304	12	1	4		55	0.46								2	2				7001.5692137	2166									2
21464	43	1	2173.609674	2101.345983	year0304	0	2	1			0.45													3854.4645475
21465	39	2	26783.578048	25594.98551	year0304	41	1	4	4		1.76	1	1	3	2	0			2	2				13583.121154	3340		2	2	2	2	2	2	2	2										2	2		2		2
21466	42	2	29264.810557	29348.026612	year0304	28	1	1	1		0.59	1	2		1	1	1		2	2				17638.24797	2132		2	2	2	2	2	2	2	2										2	2		2
21467	36	1	29096.036417	27628.835166	year0304	39	1	4	2		1.21	5	1	1	2				3	1				64814.866245	2429		2	2	2	2	2	2	2	2										2	2		2		2
21468	35	2	19935.472605	17574.139909	year0304	85	1	3	4			1	1	3	1	5	1		2	2				18941.826467	732		2	2	2	2	2	2	2	2										2	2		2		2
21469	34	1	5123.529526	4951.637802	year0304	17	1	1		9	0.39	5							1	1				9416.085358	2112									2													2
21470	36	1	6563.900317	6125.960315	year0304	13	1	4		6	5								1	1				8082.8005309	1841									2
21471	37	1	60813.57283	56936.216466	year0304	5	1	3			2.45													104790.02682	1226									2
21472	32	1	29124.86179	28002.094691	year0304	45	1	4	2		0.07	6	2		1	4	3		2	1				14770.488303	277		2	2	2	2	2	2	2	2										2	2		2		2
21473	43	1	7280.4058144	7150.2699907	year0304	14	2	4		7	1.38	5							1	1				16707.314304	4301									2
21474	33	1	10576.041345	10180.131245	year0304	9	2	5		3	0.54													20250.899345	1431									2
21475	39	2	13689.994769	13272.743271	year0304	9	1	4		3	1.75													6859.6347726	3293									2
21476	34	2	127044.10707	123125.05748	year0304	47	2	3	4		4.47	1	2		1	3	3		1	1				101063.43676	834		2	2	2	2	2	2	2	2										2	1		1	1	2
21477	33	1	67289.163872	64789.306859	year0304	20	1	3	3		3.93	5	2		2				2	1				35455.350097	3707		2	2	2	2	2	2	2	2				4						1	1		2
21478	42	1	5241.327285	5141.785502	year0304	13	1	1		8									1	1				2562.6394956	2363									2
21479	30	1	0	51110.977108	year0304	5	1	5																										2
21480	31	1	5612.983849	5612.983849	year0304	0	1	1			0.92													3215.7037969	1083
21481	43	2	20954.355408	19941.819647	year0304	19	1	3		15	0.54	5							1	1				11593.294363	2274									2													2
21482	35	1	10047.428973	9573.323429	year0304	5	1	1																5251.9295265	1952									2
21483	43	2	62469.532948	62423.912872	year0304	27	2	3	5		4.4	1	1	3	1	1	2		2	1				144592.55026	2016		2	2	2	2	2	2	2	2										2	2		2
21484	37	2	28441.258242	27179.101735	year0304	55	1	4	4		5	1	2		2				2	1				26455.369847	1992		2	2	2	2	2	2	2	2										2	2		1	2	1
21485	32	2	30979.640024	29482.672315	year0304	14	1	3		7	4.24	5							1	1				25563.565891	2402									2
21486	31	2	52229.845697	48287.660139	year0304	30	2	3	1		0.92	3	1	1	1	7	2		2	1				118822.44765	814		2	2	2	2	2	2	2	2			3							1	9		2
21487	29	2	5826.4679769	5722.3210057	year0304	14	2	4		8	3.98	5							1	1				13370.770017	2249									2
21488	41	2	21942.710108	20170.540436	year0304	16	1	5		11	1.17	5							1	2				15188.024653	1806									2													2
21489	35	2	39266.945115	36122.785411	year0304	43	1	3	1		0	1	1	1					2	2				80990.516463	1681		2	2	2	2	2	1	2	1		2								1	1		2		1
21490	29	2	62246.912464	59465.53132	year0304	25	2	3	5		5	5	2		1	1	1		1	1				32798.536152	1408		2	2	2	2	2	2	2	2										2	1		2
21491	36	1	29096.036417	27628.835166	year0304	31	1	4	2		1.05	5	2		1	3	1		2	2				14533.955714	1358		2	2	2	2	2	2	2	2										2	1		2		2
21492	39	2	0	8750.783033	year0304	3	1	5			2.12																							2
21493	37	1	6745.873442	6559.684938	year0304	16	1	1		10	5	5							1	1				6293.187684	3649									2													2
21494	32	1	99243.491856	89677.848453	year0304	30	1	3	3		5	3	1	3	1	3	2		2	1				94581.607941	4355		2	2	2	2	2	2	2	2										2	1		1	2	2
21495	32	1	30478.692888	27786.040925	year0304	21	1	4	3		0.07	5	2		1	4	2		2	2				19939.984946	1641		2	2	2	2	2	2	2	2										2	1		2
21496	37	2	11447.138237	11098.245805	year0304	10	1	5		4	0.05													7150.0069184	2204									2
21497	37	1	34771.482353	34081.312323	year0304	13	1	3		7	1.89								2	3				19451.235784	2379									2
21498	30	2	27832.422027	27279.983585	year0304	18	1	3		13	3.98	5							1	1				47167.271301	1740									2													2
21499	40	2	4781.989383	4503.149639	year0304	62	1	1	1		2.58	5	2		2				2	2				4189.1684082	1487		2	2	2	1	1	2	2	2										2	9		2		2
21500	37	1	59014.566736	52516.17879	year0304	66	2	3	5		4.68	2	1	3	1	2	2		2	1				75410.758528	2462		2	2	1	2	2	2	2	2										2	2		1	1	1
21501	32	2	67851.155559	64859.41591	year0304	65	2	3	3		2.4	1	2		2				2	1				107976.58118	1356		2	2	2	2	2	2	2	2										2	2		2		2
21502	34	2	23779.620582	21151.605468	year0304	84	1	3	1		1.28	1	1	3	1	0			3	3				37036.873271	1728		2	2	1	2	1	2	2	2										2	2		2		1
21503	42	2	2663.399737	2574.852517	year0304	0	2	1			1.19													3486.2609462
21504	40	1	42555.746722	42614.175356	year0304	74	2	5	4			1	2		2				2	1				40434.635564	2197		2	2	2	2	2	2	1	2										2	2		2
21505	34	1	4747.975963	4741.916274	year0304	18	2	1		11	0.65	5							2	2				2601.097493	1266									2													2
21506	30	2	89719.775286	84402.121847	year0304	39	1	3	3		2.29	1	2		1	2	2		2	2				47274.269145	3842		2	2	2	2	2	2	2	2										2	1		2		2
21507	36	2	13104.187323	12732.091128	year0304	3	1	4			0.8													10515.152184	1584									2
21508	39	1	51439.016894	49888.814535	year0304	9	2	5		3	5																							2
21509	37	2	117178.32573	111730.14699	year0304	42	2	3	4		2.92	1	2		1	10	3		1	1				68340.138187	2184		2	2	2	2	2	2	2	2										2	2		2		2
21510	33	1	75944.81655	71259.028243	year0304	59	2	3	4		2.29	1	2		1	0			2	2				148786.8178	2763		2	2	2	2	2	2	2	2										2	1		2		2
21511	29	2	5281.3566768	5193.1897845	year0304	13	2	4		7	1.61													2820.2250694	1609									2
21512	31	1	102941.42076	101033.90896	year0304	51	2	3	2			1	2		2				2	2				60036.963971	2222		2	2	2	2	2	2	2	2										2	2		2		2
21513	41	2	26160.503719	23022.518333	year0304	22	1	4	5		5	5	2		2				1	1				13067.608146	1208		2	2	2	2	2	2	2	2										2	1		2
21514	37	1	30393.73077	29112.518471	year0304	41	2	4	4		5	1	2		2	2	3		1	1				15413.987131	2213		2	2	2	2	2	2	2	2										2	1		2		2
21515	41	2	5819.8942101	5722.7369809	year0304	12	2	4		5	0.57								1	2				2238.2910532	1878									2
21516	42	1	3361.920904	3366.071263	year0304	12	1	1		7	1.64								1	1				1368.6340413	4098									2
21517	43	1	37052.039372	34548.592047	year0304	42	2	2	1			6	2						2	2				21609.299117	2717		2	2	2	2	2	2	2	2										2	2		2		2
21518	42	1	23850.195907	22844.818694	year0304	52	2	4	5			5	1	1					2	1				54022.977015	2010		2	2	2	2	2	2	2	2										2	1		2		1
21519	39	1	59255.052345	54735.432097	year0304	10	1	3		4	3.26													30490.364787	2119									2
21520	42	1	31958.111188	31557.457986	year0304	54	2	1	4		0.1	3	1	3	2	0			2	2				69239.155256	2001		2	2	1	1	2	2	2	2										2	2		2		1
21521	35	1	81682.641961	75600.75357	year0304	34	1	3	3		4.62	1	2		1	3	2		2	2				43039.421223	3486		2	2	2	2	2	2	2	2		2								1	1		2
21522	39	1	104299.6548	99450.266841	year0304	47	2	3	3		5	1	2		1	1	2		1	1				60829.106214	2189		2	2	2	2	2	2	2	2										2	2		2		1
21523	40	1	5469.659666	5305.357466	year0304	15	2	1		9	1.9	5							2	2				16355.586297	1016									2
21524	36	2	7477.670204	7384.798876	year0304	1	1	4			1.59													15538.611167	2342									2
21525	40	2	3588.370524	3489.330222	year0304	16	1	1		9		5							1	1														2													2
21526	42	2	2719.601124	2629.185436	year0304	0	2	1			1.86													3559.8258332	757
21527	43	1	5797.628279	5607.257712	year0304	35	2	1	4		0.84	1	2		2	0			2	2				2512.6586208	1525		2	2	2	2	2	2	2	2										2	1		1	1	2
21528	31	2	53127.461231	50864.443268	year0304	65	1	3	3		5	1	1	3	2	0			2	1				67888.021072	1780		2	2	2	2	2	2	2	2										2	2		1	1	2
21529	37	1	6007.3581332	5685.1026242	year0304	17	1	4		9	2.39	5							1	1				2980.4497349	325									2													2
21530	35	1	20250.891864	17466.077616	year0304	85	2	3	2		1.89	2	1	3	2	1	3		2	2				19008.893296	1106	78	2	1	2	1	2	2	1	2										2	2		1	1	1
21531	42	1	88656.679775	82419.704372	year0304	67	2	3	3			1	2		2	2	3		2	1				70526.283794	2584		2	2	2	2	2	2	2	2										2	1		1	1	1
21532	42	1	6849.364644	6732.142526	year0304	13	1	1		6	0.59								1	2				7485.4244538	1822									2
21533	32	2	135939.35511	135582.46543	year0304	40	2	3	5		2.48	1	2		1	1	2		2	1				79281.848885	1962		2	2	2	2	2	2	2	2										2	1		1	1	2
21534	42	1	27509.763729	25846.427918	year0304	31	1	1	4		1.44	1	1	2	1	3	2		2	2				16580.460458	2467		2	2	2	2	2	1	2	2										2	1		2		1
21535	29	2	15700.268778	14868.030655	year0304	0	1	3			4.77													22786.7473	1077
21536	39	1	4056.517226	3969.497713	year0304	13	2	1		7	0.81								1	1				1983.3509134	1999									2
21537	31	2	24227.975805	20578.95078	year0304	83	2	3	3		0.94	2	2						3	3				23020.377918	1199		2	2	2	2	2	2	1	2										2	2		1	1
21538	34	1	0	4346.330001	year0304	63	1	1	4		1.11	5	1	3					2	2							2	2	2	2	2	2	2	2										2	2		1	2
21539	40	2	4530.598652	4433.409248	year0304	14	2	1		8	1.6	5							1	1				1844.4013764	1923									2
21540	34	2	41997.239586	42372.580495	year0304	13	2	3		7	3.71								1	1				23493.338626	1130									2
21541	31	2	58381.796822	55807.586629	year0304	61	2	3	3		3.32	1	1	3	2				2	1				74602.184276	1421		2	2	2	2	2	2	2	2										2	2		1	1	2
21542	38	1	26787.723875	25598.947354	year0304	58	1	4	5		2.37	1	1	3	2	0			2	1				24917.292211	2296		2	2	2	2	2	2	2	2									9	1	1		2
21543	43	1	29388.84544	28015.867058	year0304	40	1	3	5		1.15	1	1	1					2	2				22460.69498	1903		2	2	2	2	2	2	2	2										2	2		2
21544	34	2	44074.601426	43948.613302	year0304	49	1	5	4		0.83	1	1	1	1	3	3		2	1				70139.185389	1316		2	2	1	2	2	2	2	2	1									1	1		1	1	2
21545	41	1	6175.372463	6000.021444	year0304	2	1	4			1.49													4760.2260514	1453									2
21546	40	2	0	5356.076862	year0304	2	2	1			5																							2
21547	40	2	27851.973779	26176.488723	year0304	21	1	1	3			5	2		1	5	3		1	2				16786.714509	2504		2	2	2	2	2	2	2	2										2	2		2
21548	41	1	4561.1709145	4483.305553	year0304	17	1	4		11	0.39	5							2	2				3019.3812417	3072									2													2
21549	37	2	11447.138237	11098.245805	year0304	6	1	4		0	1.36													5735.8084369	2781									2
21550	35	2	10815.965742	10518.362467	year0304	6	1	1		0	0.83													5653.6542822	1975									2
21551	37	1	89282.02497	82408.7053	year0304	38	2	3	4		0.67	6	1	1	1	0			2	2				52393.011858	1431		2	2	2	2	2	2	2	2										9	9		2
21552	43	2	15351.222987	13948.002179	year0304	71	2	4	4		0.68	3	1	3	2	0			2	1				14448.42085	2501		2	2	2	2	2	2	2	2										2	2		2		9
21553	34	1	42041.874784	37244.11396	year0304	36	1	1	4		5	5	2		1	1	1		1	1				94576.190787	3567		2	2	2	2	2	2	2	2										2	2		2		1
21554	34	2	52004.923756	49068.219255	year0304	71	1	5	5		5	1	2		2				2	1				43068.664108	1342	69	2	1	9	2	2	2	2	2										2	2		1	1	1
21555	29	1	12145.825599	11200.877636	year0304	1	1	3			0.67													8919.9294886	1397									2
21556	34	1	4140.159139	4264.56846	year0304	75	1	1	1		0.82	1	1	1	1	1	1		2	1				4420.5701779	2664		2	2	2	2	2	2	1	2										2	2		1	2
21557	31	1	28398.567943	24121.4015	year0304	85	2	3	4		2.58	2	2		2	0			3	3				23518.703529	2220		2	2	2	2	1	2	2	2										2	1		1	1	2
21558	34	1	4864.383369	4346.330001	year0304	68	1	1	2		0.83	1	1	3	1	0			2	2				10273.132724	1931		2	2	2	2	2	2	2	2										2	2		2		2
21559	41	1	25544.629558	24256.512101	year0304	33	1	4	3		1.38	1	2		2				1	1				12759.968726	5714		2	2	2	2	2	2	2	2										2	1		2		2
21560	41	2	7719.234992	7364.127503	year0304	4	2	4			1.82																							2
21561	31	2	40275.459908	37223.582106	year0304	75	2	3	1		1.07	2	1	3					2	2							2	2	2	2	2	2	2	2										2	2		2		2
21562	43	1	22752.883002	20010.641229	year0304	66	2	2	1		0.8	5	1	3	1	1	3		2	2				17389.099755	921		2	2	2	2	2	2	2	2										2	2		1	1	1
21563	40	2	4318.507169	4188.784248	year0304	18	2	1		13	1.6	5							1	1				2209.9819653	2073									2													2
21564	37	2	5529.3207786	5434.9277878	year0304	17	1	4		9	0.53	5							1	2				9006.6296863	3172									2													2
21565	32	2	5415.6589225	5127.111867	year0304	15	2	4		10	5	5												2082.824958	1556									2
21566	29	2	70407.257931	64497.960862	year0304	50	2	3	4		3.6	2	1	3	2	1	3		2	2				56008.890324	1084		2	2	2	2	2	2	2	1		2								1	1		2		2
21567	32	1	45675.053264	44744.597413	year0304	14	2	3		8	2.46	5												37689.82573	1362									2
21568	34	1	126609.73673	122704.08657	year0304	43	2	3	4		5	1	2		1	4	1		2	2				100717.89567	2396		2	2	2	2	2	2	2	1										2	1		1	1	2
21569	29	1	32917.183275	32263.818742	year0304	19	1	3		13	0.72	1							1	1				22236.881723	3118									2													2
21570	31	1	15005.595849	14909.6157	year0304	8	1	1		3	1.36													7843.6316508	2952									2
21571	32	2	122040.53589	121691.68059	year0304	46	1	3	3		5	1	1	1	1	96	3		2	2				97083.101807	3361		2	2	2	1	2	2	2	2										2	2		2		2
21572	41	2	6578.71393	6578.71393	year0304	0	2	2			0.16													12944.303488	839
21573	40	2	4565.690963	4428.542929	year0304	13	2	1		6	1.84								1	1				2232.3009708	969									2
21574	39	2	26274.644026	22160.272522	year0304	83	2	3	1		3.76	2	2		2				2	2				21759.743816	1342		2	2	2	2	2	2	2	2										2	2		2		1
21575	40	2	8606.024285	8295.098739	year0304	7	2	1		1	1.6													4506.8086999	3194									2
21576	41	2	44541.417978	41531.945473	year0304	48	2	5	2		1.29	1	2		2				2	2							2	2	2	2	2	2	2	2										2	1		2		1
21577	39	2	20504.043101	18075.363916	year0304	81	1	3	4		5	1	1	3					2	2				19246.518625	1615		2	2	1	1	2	2	1	2										2	9		1	1	1
21578	42	1	7209.27616	6973.599913	year0304	3	2	4			0.1													10913.033696	1732									2
21579	31	2	50306.121021	47569.236202	year0304	10	1	3		4	0.89																							2
21580	38	2	5824.172834	5831.362892	year0304	13	1	1		7	0.74								1	2				16883.882864	1241									2
21581	40	2	7230.388871	6886.813072	year0304	2	2	1			1.34													9727.6671891	1633									2
21582	32	1	53572.277625	51419.362079	year0304	77	2	3	3		2.67	5	1	3	2	2	3		2	2				70155.431386	1618		2	2	2	2	2	2	1	2										2	2		2		2
21583	35	1	24702.742458	23606.492536	year0304	43	1	4	5		1.62	1	2		1	1	1		2	1				19867.161374	2603		2	2	2	2	2	2	2	2										2	1		2		2
21584	40	2	1692.168138	1647.61769	year0304	0	1	1			0.57													1116.4438032
21585	29	2	4856.2158789	4773.313699	year0304	14	1	4		66	1.61	5												2593.2014447	4468									2
21586	33	2	19851.657224	18037.061832	year0304	75	2	4	4		2.87	3	2		1	0			2	2				10632.662146	1631		1	2	1	1	2	2	2	2			3							1	1		1	1	1
21587	40	2	1692.168138	1647.61769	year0304	0	1	1			0.59													1116.4438032
21588	37	2	0	63033.144646	year0304	20	2	3	4		0.86	5	2						2	2							2	2	2	2	2	2	2	2									9	1	1		2
21589	33	1	16885.599745	16639.515881	year0304	56	1	1	4		4.9	2	1	1	1	3	3		2	1				14792.299886	4240		2	2	2	2	2	2	2	2										2	2		2		2
21590	41	2	7504.880618	6567.021312	year0304	2	1	1			1.41													10096.964665	1722									2
21591	36	1	0	27628.835166	year0304	36	1	4	1		2.23	5	1	1					2	2							2	2	2	2	2	2	2	2										2	2		2
21592	43	2	95875.865566	91529.306866	year0304	53	1	3	4		3.26	1	1	1	2	2	3		2	2				55916.227346	3050		2	2	2	2	2	2	2	2		2								1	1		2
21593	34	2	120287.00341	111797.84913	year0304	42	1	3	2		3.19	1	1	3	1	0			2	2				91930.446853	2694		2	2	2	2	2	2	2	2									9	1	2		2		2
21594	39	1	55733.010178	52179.58071	year0304	3	1	3			5													42259.37713	1380									2
21595	30	1	39941.793779	36895.27314	year0304	7	1	3		0	1.24													20552.506738	1572									2
21596	38	2	15596.846123	15167.696049	year0304	7	1	1		0	0.08													23175.715859	4706									2
21597	39	2	0	47237.444554	year0304	5	2	3			5																							2
21598	30	2	68985.000292	67706.703361	year0304	55	2	3	5		5	1	1	3	1	1	1		2	2				88151.307157	1481		2	2	2	2	2	2	2	2							7			1	1		1	1	1
21599	34	1	4948.407287	4782.390822	year0304	17	1	1		11	1.98	5							2	2				2532.3312972	5449									2													2
21600	43	2	6365.574157	6408.903937	year0304	6	2	1		0	0.81													9458.7544674	1517									2
21601	37	1	10790.763489	10484.357458	year0304	3	1	4			0.33													8658.7987088	1095									2
21602	34	1	3050.313147	3050.313147	year0304	0	2	1			1.46													1747.538178	753
21603	35	1	92434.095111	88115.78956	year0304	48	1	3	5		5	3	1	1	1	1	1		1	1				53908.935749	2868		2	2	2	2	2	2	2	2										2	2		2		9
21604	35	1	0	43540.715836	year0304	9	1	2		2	1.39																							2
21605	29	1	14426.855881	13365.23336	year0304	78	1	3	2		0.82	1	2		2				2	1				13707.776383	2143		2	2	2	2	2	2	2	2										2	2		2
21606	41	1	9494.987613	9459.79961	year0304	6	2	5		0	1.39													4885.7544548	2069									2
21607	42	2	26934.782827	25576.565285	year0304	39	1	4	3		0.76	1	2						2	1							2	2	2	2	2	2	2	2										2	2		2
21608	38	1	31394.677706	29877.654955	year0304	12	1	3		5	1.21								1	1				16483.468783	1836									2
21609	40	2	6082.837474	5795.808127	year0304	1	1	1			0																							2
21610	40	1	29774.428571	29885.911469	year0304	75	1	5	4			1	2		2	0			2	2				28290.378177	1229		2	2	2	1	2	2	2	2										2	9		1	1	1
21611	35	1	27180.458313	26034.69777	year0304	45	2	4	3		2.56	5	2		2	0			2	2				21859.86242	1371		2	2	2	2	2	2	2	2										9	9		1	1	2
21612	34	1	3050.313147	3050.313147	year0304	0	2	1			3.04													6741.1130212
21613	33	1	28901.26842	28877.950717	year0304	23	1	1	5		4.12	6	2		1	2	2		2	1				17419.136818	3323		2	2	2	2	2	2	2	2										2	1		2
21614	41	2	23972.153366	23201.532745	year0304	50	1	4	4		0.64	5	1	3	2				2	2				52210.974409	4019		2	2	2	2	2	2	2	2										2	2		2
21615	34	1	5123.529526	4951.637802	year0304	13	1	1		6	3.1								1	1				2505.044697	4272									2
21616	33	2	9854.445102	9818.702168	year0304	7	2	1		0	0.89													5151.0541988	2246									2
21617	39	2	54422.296723	52782.188146	year0304	10	2	5		4	2.23													104207.2754	2219									2
21618	42	1	21676.060068	20714.12723	year0304	43	1	4	1		0.18	1	2		1	4	3		1	1				17432.95442	1295		2	2	2	2	2	2	2	2										2	2		2		1
21619	29	1	22957.073725	19499.461864	year0304	81	2	3	3		2.97	1	2		1	2	1		2	1				21549.103504	1671		2	2	2	2	2	2	1	2										2	2		1	1	2
21620	32	1	53885.109932	50774.539173	year0304	66	1	3	3		3.34	5	1	3	1	3	1		2	1				68856.169554	2345		2	2	2	2	2	2	2	2										2	2		2		1
21621	32	1	53845.106656	50125.20003	year0304	48	2	3	3		1.78	4	1	1	1	1	3		2	1				41151.617176	2052		2	2	2	2	2	2	2	2	1									1	1		2		2
21622	38	1	6630.9278932	6190.8917552	year0304	19	2	4		9	0.43	5							2	1				4389.5086746	2878									2													2
21623	39	2	23572.411862	18937.33272	year0304	85	2	3	1		2.58	2	1	3	2	0			3	1				19521.849382	1065	79	2	1	2	1	2	2	2	2										2	2		1	1	1
21624	41	2	4689.792434	4689.792434	year0304	0	2	4			1.09													9745.3965071	879
21625	34	2	41312.756131	38452.82438	year0304	50	1	3	2		1.28	1	1	1	1	0			2	1				24094.212349	2694		2	2	2	2	2	2	2	2							7			1	2		2
21626	41	1	11991.901535	11626.405495	year0304	9	1	4		4	0.39													6008.7725487	3703									2
21627	38	1	31102.858551	30469.255859	year0304	12	2	3		6	0.58								2	1				25665.242506	2387									2
21628	41	1	12553.055642	11626.405495	year0304	10	1	4		5	0.87																							2
21629	43	1	9256.4053	9101.884053	year0304	10	1	1		4	2.27													4838.4505563	1066									2
21630	43	2	26985.21608	24915.74853	year0304	63	2	3	1		0.77	3	1	3	2				2	1				55658.68648	2170		2	2	2	2	2	2	2	2									9	1	1		1	1
21631	33	2	5852.933486	5661.597024	year0304	2	2	4			0.64													10648.534148	1411									2
21632	30	1	17841.242969	16816.770875	year0304	81	2	4	1		1.65	2	2		2				2	2				16792.00329	1314		2	2	2	2	2	2	2	2										2	1		1	1	2
21633	38	1	10715.361273	10411.096304	year0304	3	1	2			0.8													16524.759169	1793									2
21634	30	1	38911.450112	36819.318768	year0304	17	2	3		11	3.48	5							1	2				92697.058396	2114									2													1	1
21635	34	2	57330.388985	54802.538186	year0304	65	2	5	4		2.8	1	2		1	0			2	1				33435.933489	1367		1	2	1	1	2	2	2	2										2	2		1	1	2
21636	30	2	79667.509941	74304.57041	year0304	22	2	3	2		3.34	6	1	3	1	3	1		2	2				75925.192171	2056		2	2	2	2	2	2	2	2										2	2		2		2
21637	32	1	43673.851671	40647.125023	year0304	43	1	3	3		1.11	5	2						2	2				69501.442552	2688		2	2	2	2	2	2	2	2										2	2		2		1
21638	32	2	24272.526522	22384.118498	year0304	4	1	3			1.21													35228.182142	1605									2
21639	36	1	77205.716513	72126.042184	year0304	20	2	2	1		1.07	5	2						2	2				178701.05503	2266		2	2	2	2	2	2	2	2										2	2		2
21640	40	2	4183.318332	4111.723744	year0304	16	1	1		9	0.83	5							1	1				7688.1537022	2340									2													2
21641	38	2	16116.819929	15356.319536	year0304	4	1	1			2.91																							2
21642	36	1	41247.034872	40406.783089	year0304	19	2	3		13	0.78	5							1	1				27864.031628	1362									2													2
21643	38	1	4348.459361	4324.897162	year0304	62	2	1	1		0.94	2	2		2				3	3				3809.3828991	1084		2	2	2	2	2	2	2	2										2	1		1	1	2
21644	42	2	25260.417316	22985.179664	year0304	35	2	1	1		1.44	1	2						2	2				25287.334772	1701		2	2	2	2	2	2	2	2										2	2		1	2
21645	33	1	26503.360561	25166.897986	year0304	39	1	4	3		4.64	1	1	1	1	3	1		2	1				25748.046931	2346		2	2	2	2	2	2	2	2		2								1	1		2		2
21646	41	1	25321.513094	22247.223144	year0304	29	1	4	2		0	6	2		1	3	1		1	1				16566.018489	4165		2	2	2	2	2	2	2	2										2	2		2		2
21647	33	2	41735.017792	39491.073179	year0304	16	2	3		66	1.6	5							2	1				28887.611238	1646									2													2
21648	40	1	7243.189864	6901.407256	year0304	1	1	1			4.35													4778.8480693	1170									2
21649	41	1	3782.013202	3710.186293	year0304	13	1	1		8	0								1	1				1849.1377999	2266									2
21650	33	2	34858.272836	34436.017295	year0304	13	2	3		7	3.6								1	1				18301.995564	2225									2
21651	33	2	43240.999338	41937.858196	year0304	9	2	3		3	1.04													82797.437775	3079									2
21652	38	1	26449.196212	25598.947354	year0304	42	1	4	3		1.34	5	1	1	1	0			2	2				38745.835765	968		2	2	2	2	2	2	2	2										2	1		2		1
21653	42	1	0	2256.137006	year0304	0	2	1			3.6
21654	33	1	0	23261.675636	year0304	41	1	4	4		0.16	1	2						1	2							2	2	2	2	2	2	2	2										2	2		2
21655	30	2	9936.931225	8759.913702	year0304	82	1	3	4		1.57	1	2		2	3	3		3	3				15476.818111	1699		2	2	2	2	1	2	1	2	1									1	1		1	1	2
21656	29	1	24396.920561	23912.672486	year0304	18	1	3		11	1.46	5							1	1				13497.942366	2694									2													2
21657	33	1	7672.092371	7724.31548	year0304	10	2	1		4	0.65													4017.7265946	3039									2
21658	30	1	24042.837777	23269.9449	year0304	45	1	4	3		1.78	6	2		2	0			2	1				12193.172168	2860		2	2	2	2	2	2	2	2										2	1		2		2
21659	42	2	5988.321831	5874.593342	year0304	15	1	1		9	0.95	5							2	1				2927.8671608	2445									2
21660	31	2	51812.255981	50213.954371	year0304	41	2	3	3		0.75	1	1	1	2	0			1	1				106866.00037	2734		2	2	2	2	2	2	1	2		2					7			1	1		2		2
21661	31	2	112659.12018	104708.29734	year0304	40	1	3	2		2.18	1	1	2	1	2	3		2	2				86100.767047	1519		2	2	2	2	2	2	2	2										2	2		1	1	2
21662	43	1	5462.757436	4902.589604	year0304	1	2	1			0.64													3129.6384064	841									2
21663	32	2	55675.521172	52265.570145	year0304	29	1	3	2		2.69	6	1	1					2	2							2	2	2	2	2	2	2	2										2	2		2
21664	36	2	7194.7079824	7063.3921962	year0304	19	1	4		13	1.06	5							1	2				4762.7170147	3816									2													2
21665	35	1	8451.368581	8134.994801	year0304	10	2	4		3	0.14																							2
21666	33	2	16295.793802	13797.892781	year0304	66	2	4	3		3.01	5	2		1	2	2		2	2				13105.879468	1189		2	2	2	2	2	2	2	2										2	2		1	1
21667	29	1	31080.220418	29709.81004	year0304	60	2	3	3		0.59	3	1	1	1	2	1		2	1				23753.343838	3122		2	2	2	2	2	2	2	2										2	2		2		1
21668	42	1	6252.887243	5937.57818	year0304	31	1	4	4		4.08	1	2		1	20	3		1	1				13128.649215	1732		2	2	2	2	2	2	2	2										2	2		2
21669	42	2	6405.617513	6213.200231	year0304	14	2	1		7	4.52	5							2	1				23953.996099	1914									2
21670	32	1	17304.245075	16054.167087	year0304	1	2	3			0.95													26685.846159	1499									2
21671	41	2	49333.128122	47846.390306	year0304	7	2	3		1	1.59																							2
21672	40	2	40236.348038	38581.180602	year0304	61	2	3	4		4.8	1	2		2	3	3		2	1				23466.435178	1127		2	2	2	2	2	2	2	2										2	2		1	1	1
21673	41	1	5458.229232	5464.967525	year0304	15	1	1		9		5							1	1				5965.1025593	2834									2
21674	41	2	5870.719305	5759.22429	year0304	14	1	1		7	0.66	5												6415.8981352	1595									2
21675	30	2	80489.514464	74496.463409	year0304	31	1	3	5		3.25	1	2		1	1	2		2	1				42410.750116	2838		2	2	2	2	2	2	2	2										2	2		2		2
21676	36	2	8033.8925247	7906.8541778	year0304	14	2	4		8	1.06	5							2	2				3089.7794894	2019									2
21677	41	2	24556.072808	23235.779438	year0304	13	2	2		7	0.36								2	2				12892.926099	3047									2
21678	29	2	27012.986126	27114.129494	year0304	73	1	3	4		4.95	1	1	3	2	0			1	2				19605.839097	2579		2	2	2	2	2	2	2	2										2	2		1	1	2
21679	31	2	50306.121021	47569.236202	year0304	11	1	3		5	0.89																							2
21680	32	2	18286.630774	16863.926786	year0304	2	1	3			0													13429.75459	1376									2
21681	36	1	94076.371685	89811.393534	year0304	54	1	2	5		2.72	1	2		1	5	3		1	1				71898.730884	2734		2	2	2	2	2	2	2	2										2	2		2
21682	34	1	6072.233406	6254.700409	year0304	70	1	1	1		0.7	1	1	3	1	2	2		2	2				6483.5029299	681		2	2	2	2	2	2	2	2										2	2		2
21683	40	1	76409.398045	71265.783269	year0304	24	2	3	4			5	2						1	1				44839.01994	2174		2	2	2	2	2	2	2	2		2								1	2		2
21684	29	1	27606.757716	27048.031146	year0304	15	2	3		8	0.67	5							1	1				53819.557618	1564									2
21685	31	2	50346.131066	50213.954371	year0304	49	2	3	5		1.25	3	1	1	1	0			2	1				40050.287655	2233		2	2	2	2	2	2	2	2	1	2					7			1	1		1	1	1
21686	40	1	4256.437142	4175.60011	year0304	17	1	1		10	0.41	5							2	1				2331.8163498	0									2
21687	31	1	18499.642511	17060.366162	year0304	2	1	3			1.09													28529.335542	1476									2
21688	35	1	38505.255263	37720.856834	year0304	12	2	3		5	5								1	1				20216.808054	2172									2
21689	32	1	4693.165267	4477.023986	year0304	0	1	5			2.06
21690	31	2	47905.403207	44971.347531	year0304	26	1	3	3		1.28	5	1	1	2	0			2	3				25241.847937	3727		2	2	2	2	2	2	2	2										2	1		2		2
21691	34	1	3409.928096	3238.02593	year0304	72	1	1	2		2.06	1	1	3	1	0			2	2				3522.7795844	1968		2	2	2	2	2	2	2	2										2	2		1	1
21692	35	2	18473.063989	17315.477234	year0304	0	2	3			5													35288.63483	1226
21693	37	1	10999.573893	10323.814195	year0304	3	2	4			1.49													16650.592636	1300									2
21694	32	2	13868.568204	13779.860814	year0304	9	1	1		2														29601.093054	3771									2
21695	41	1	9165.014	8904.771472	year0304	4	1	4			1.24													13873.529657	1313									2
21696	36	2	46958.457684	44689.377257	year0304	16	1	3		10	5	5							1	1				25980.432811	2747									2													2
21697	41	1	9442.815144	9155.011619	year0304	10	1	4		4	0.89													27494.625815	2072									2
21698	34	2	55106.058721	54710.673038	year0304	6	2	3		0	0.95													34419.843016	1634									2
21699	29	2	29531.240178	27114.129494	year0304	70	1	3	4		2.64	1	1	3	1	7	1		2	1				27720.072637	2864	51	2	1	2	2	2	2	2	2										2	2		2		1
21700	38	1	35402.973416	34974.119647	year0304	19	2	3		15	0.3	5							1	2				19587.197227	1787									2													2
21701	41	1	9065.401275	8800.062055	year0304	5	1	5			1.39													4664.7058921	2594									2
21702	42	2	52851.102468	47031.404278	year0304	62	2	3	4		4.51	3	2		2	0			2	2				40391.940348	1735	61	2	1	2	2	2	2	2	2										2	2		1	1	1
21703	30	1	25007.935339	23090.402645	year0304	27	1	4	4		4.45	5	1	3	1	7	2		1	1				16360.867443	1921		2	2	2	2	2	2	2	2										2	1		2		2
21704	32	2	57720.978064	54299.879911	year0304	39	1	3	3		1.24	1	2		1	0			2	1				30413.77493	5435		2	2	2	2	2	2	2	2	1									1	9		2
21705	40	1	33510.666408	31484.49519	year0304	33	1	1	1		5	1	1	1	1	0			2	1				14523.329332	2792		2	2	2	2	2	2	2	2										2	2		2
21706	34	1	13580.280652	13493.417233	year0304	7	1	1		1	2.23													7111.7306857	2686									2
21707	42	1	7702.364449	7674.4273	year0304	9	2	1		3	3.53																							2
21708	43	1	2156.699739	2099.919366	year0304	0	1	1			3.98													1235.5830207	707
21709	40	1	10733.858212	10665.201337	year0304	10	1	1		4	2.05													5621.1142301	2211									2
21710	39	1	8300.77727	8270.014957	year0304	7	2	5		1	4.46													4271.2598666	1599									2
21711	37	1	10790.763489	10484.357458	year0304	5	1	5			0.72													11577.660712	1245									2
21712	36	1	29403.511138	28164.040394	year0304	53	2	4	3		2.15	2	1	1	1	4	3		2	9				14911.803547	1292		2	2	2	2	2	2	2	2										2	1		2		2
21713	42	1	8811.698929	8755.336744	year0304	10	1	1		3	1.9													13093.508072	1983									2
21714	39	2	76534.730478	72062.929619	year0304	28	1	5	2		0	6	1	1	1	1	1		2	2				44912.568267	3061		2	2	2	2	2	2	2	2										2	2		2		2
21715	36	2	25680.367696	22638.559103	year0304	85	1	3	1		1.45	1	1	3	1	0			3	3				18638.633828	1665		2	2	2	2	2	2	1	2										2	2		2		9
21716	36	2	8156.9422058	8008.0639915	year0304	12	1	4		5	2								1	2				3137.1035455	987									1
21717	41	2	4689.792434	4689.792434	year0304	0	2	4			3.17													3615.0810747	1179
21718	33	2	8935.402501	8600.909094	year0304	6	2	4		0	3.63													4477.2550127	1759									2
21719	32	2	105916.08098	101777.78762	year0304	35	2	3	4		2.18	1	1	1	2	2	3		2	2				240958.16902	4326		2	2	2	2	2	2	1	2										2	1		2
21720	37	1	42636.10788	41767.559007	year0304	18	2	3		12	3.7	5							1	1				93215.08562	2355									2													2
21721	29	1	24668.728031	23479.884004	year0304	17	1	3		11	0.67	5							1	1				58767.239881	1166									2													2
21722	29	2	33795.486056	32162.453804	year0304	14	1	3		9	1.91	5							1	1				75867.650625	2976									2
21723	31	2	49665.394583	46721.747483	year0304	33	1	3	2		0.91	1	1	1	1	5	3		1	1				26169.205431	2110		2	2	2	2	2	2	2	2										2	2		2
21724	29	1	101529.11369	98374.146497	year0304	44	1	3	3			6	2		1	2	2		1	1				77594.557393	4362		2	2	2	2	2	2	2	2										2	1		1	2	1
21725	42	1	5815.858402	5458.560678	year0304	1	2	4			0.56													10581.081597	1479									2
21726	43	1	35199.667468	34548.592047	year0304	41	2	2	1		1.12	4	2		2	3	3		2	2				26901.669071	1601		2	2	2	2	2	2	2	2										2	1		2
21727	32	1	0	14520.99333	year0304	7	1	4		1	1.65																							2
21728	36	2	116823.06842	111526.86253	year0304	59	1	3	5		5	1	1	3	1	2	2		2	2				92932.612613	1344		2	2	2	2	2	2	2	2										2	2		2		1
21729	41	2	6660.145272	6345.874645	year0304	2	1	1			0.8													14718.748487	2023									2
21730	41	2	27719.549215	25588.083104	year0304	46	2	4	2		0.4	5	1	1	1	2	2		2	2				14057.792974	2013		2	2	2	2	2	2	2	2										2	2		2		2
21731	40	2	2283.173938	2246.751395	year0304	0	1	1			1.19													1308.0406605	934
21732	33	1	45341.294473	45746.522123	year0304	15	2	3		8		5							2	1				101786.89196	2417									2
21733	40	1	31235.972493	31324.793653	year0304	28	1	1	2		1.31	1	1	2	1	1	2		1	2				81162.34733	3443		2	2	2	2	2	2	2	2										2	2		2
21734	40	1	2761.333842	2688.635004	year0304	0	1	1			1.15													6102.4762446	486
21735	33	2	48028.25362	45255.775629	year0304	67	1	3	3			1	1	3	1	30	3		2	1				28010.790125	2293		2	2	2	2	2	2	2	2										2	2		1	1	1
21736	35	2	10416.615378	10120.833362	year0304	5	1	2																6506.3311438	2544									2
21737	43	2	2089.063869	2055.737885	year0304	0	1	1			0.67													2734.4831793	764
21738	30	1	5967.1949128	5860.5324756	year0304	17	2	4		10	0.6	5							1	1				10771.030996	2449									2													2
21739	29	1	36365.649195	35643.836966	year0304	13	1	3		6	1.44								1	2				70869.387877	2967									2
21740	30	2	39131.620583	36812.305848	year0304	32	1	3	3		0.86	5	2		2				2	1				20618.851949	5643		2	2	2	2	2	2	2	2		2								1	2		2		2
21741	33	2	86360.839224	79930.623785	year0304	34	1	3	5		5	1	2		1	1	1		2	1				82304.107647	3248		2	2	2	2	2	2	2	2										2	2		2		2
21742	35	2	0	9166.571679	year0304	3	1	1			1.6																							2
21743	41	1	4531.861253	4531.861253	year0304	0	2	4			0													6860.0998857	489
21744	38	1	7084.0299178	6957.4042736	year0304	13	2	4		7	0.92								1	1				2724.4689016	3108									2
21745	36	2	8156.9422058	8008.0639915	year0304	12	1	4		7	1.06								1	2				10044.475633	3282									2
21746	42	1	24706.746456	22844.818694	year0304	48	2	4	2		0.72	1	1	3	2	0			1	1				22981.617397	1672		2	2	2	2	2	2	2	2										2	1		1	1	2
21747	31	1	7195.589517	6874.068719	year0304	21	2	3	2		3.32	5	2		2				2	1				6857.5824356	2082		2	2	2	2	2	2	2	2										2	2		2		2
21748	38	1	23498.189153	18940.264027	year0304	83	2	3	4		2.67	2	1	3					2	2							2	2	2	2	2	2	2	2										2	1		1	1	2
21749	36	2	11280.257199	10959.951889	year0304	3	1	4			1.27													17075.476675	2468									2
21750	42	1	4366.38616	4366.38616	year0304	0	2	4			3.13													2728.2982694	860
21751	36	1	6288.6922241	6125.960315	year0304	13	1	4		7	2.17								1	2				2418.5875264	2876									2
21752	42	2	28684.662158	27520.929505	year0304	28	2	4	4		0.91	6	2						2	1							2	2	2	2	2	2	2	2										2	1		2		2
21753	38	2	5824.172834	5831.362892	year0304	15	1	1		8	0.08	5							1	1				2371.0139026	2986									2
21754	33	1	6437.2336818	6322.1693944	year0304	12	2	5		6	1.31								1	1				3379.8066486	2370									2
21755	30	1	56996.745618	52649.375471	year0304	8	1	3		1	5													109136.80468	3830									2
21756	37	1	12001.646899	11552.369795	year0304	9	2	4		2	1.09													6013.6556505	1101									2
21757	37	2	14099.28365	13753.102122	year0304	66	1	4	4		4.98	1	1	3	1	1	1		2	2				11339.33789	2153		2	2	2	2	2	2	2	2										2	2		2
21758	35	2	7029.380051	6480.329464	year0304	21	2	3	1		1.03	1	1	1					2	2				16270.267126	2985		2	2	2	2	2	2	2	2										2	1		2
21759	41	1	5211.4030569	5124.4039698	year0304	19	2	4		12	0.46	5							1	1				2585.5500063	2381									2													2
21760	38	1	35402.973416	34974.119647	year0304	19	2	3		15	0.22	5							1	1				23916.132979	3732									2													2
21761	34	2	64648.713739	61131.525778	year0304	11	1	3		5	0.95													40380.289023	1796									2
21762	32	2	67851.155559	64859.41591	year0304	67	2	3	5		1.93	2	2		2				2	2				86702.442985	2360		2	2	2	2	2	2	2	2										2	2		1	2	1
21763	38	2	4945.532443	4951.637802	year0304	12	1	1		5	2.03								1	1				12686.221477	2653									2
21764	42	1	0	20554.304715	year0304	22	1	4	3		0	5	2						1	1							2	2	2	2	2	2	2	2										2	2		2
21765	38	1	9518.741478	9484.21617	year0304	6	2	1		0	1.01																							2
21766	34	2	62277.397212	57432.201699	year0304	4	1	3			1.2																							2
21767	38	1	0	7001.593936	year0304	2	1	1			3.93																							2
21768	30	1	18359.596237	15834.864708	year0304	85	2	2	1		1.24	2	2		2				2	2				17444.496693	1021		2	2	2	2	2	2	2	2										2	2		2		1
21769	39	2	75711.851974	71288.130579	year0304	24	1	3	4		4.3	6	1	3	1	1	1		1	1				44429.681782	4527		2	2	2	2	2	2	2	2										2	1		2
21770	31	2	6175.372463	6000.021444	year0304	1	1	4			0.69													3858.6275667	1483									2
21771	36	2	6515.7481585	6410.2548874	year0304	16	1	4		9	1.06	5							1	2				3232.6788983	2395									2													2
21772	40	1	5912.110641	5388.814165	year0304	66	1	1	5		3.34	1	1	1	1	1	2		2	1				5179.1890654	1311		2	2	2	2	2	2	2	2										2	2		1	1	1
21773	34	1	3143.56371	3238.02593	year0304	73	1	1	1		0.67	5	1	3	1	1	2		3	2				2283.0598389	1352		2	2	2	2	2	2	2	2										2	1		1	1	2
21774	41	1	25279.535253	22247.223144	year0304	26	1	4	2		0.94	6	2		1	5	3		2	1				16538.55545	3322		2	2	2	2	2	2	2	2									9	1	1		2
21775	39	2	6761.0731989	6648.2039414	year0304	15	2	2		9	1.76	5							1	1				3549.8354229	2050									2
21776	42	1	5973.46696	5445.738701	year0304	25	1	4	4			5	2		1	1	2		1	2				12541.974494	4018		2	2	2	2	2	2	2	2										2	2		1	2	2
21777	32	1	31834.094118	30882.439273	year0304	45	2	4	4		3.55	1	2		2	1	2		1	1				29611.303637	1296		2	2	2	2	2	2	2	2										2	2		2		1
21778	33	1	41043.651124	39806.730813	year0304	8	2	3		2	1.52													25636.31044	1345									2
21779	39	1	78981.944865	74108.766017	year0304	52	2	5	5		5	1	2		1	1	2		2	2				46063.442131	3747		2	2	2	2	2	2	2	2										2	2		2		2
21780	41	1	5749.2941463	5646.526643	year0304	19	2	4		13	5	5							1	1				5109.4332535	4163									2													2
21781	38	1	89539.591122	82872.693643	year0304	36	1	5	4		4.35	1	2		1	2	1		1	2				197965.57519	2159		2	2	2	2	2	2	2	2										2	2		2
21782	39	1	4350.362082	4087.185603	year0304	68	2	1	1		1.64	1	2		1	0			2	2				3811.0497407	1170		2	2	2	2	2	2	2	2										2	2		1	2	1
21783	42	1	6173.866894	5937.57818	year0304	37	1	4	4		2.67	5	2		2	0			1	1				3083.9495365	3083		2	2	2	2	2	2	2	2										2	1		2		2
21784	42	1	5504.4546802	5406.0636337	year0304	13	2	4		7	5								1	1				2116.9751921	1372									2
21785	37	1	54416.593798	48472.438173	year0304	75	2	3	2		2.29	1	1	3	1	0			2	2				71261.103348	1493		2	2	1	2	2	2	2	2							7			1	1		1	1	1
21786	32	2	19339.013458	18546.586906	year0304	2	2	3			0.35													14826.876751	2068									2
21787	43	2	13597.113425	12750.29094	year0304	3	2	5			3.61													19734.311049	1407									2
21788	38	1	33997.135657	31941.550819	year0304	30	1	1	5		5	1	2		1	2	1		1	1				14734.162296	3021		2	2	2	2	2	2	2	2										2	1		2
21789	36	2	19077.896499	17721.922931	year0304	65	2	4	3		2.65	2	2		2	0			1	1				27947.505042	2006		1	2	2	2	2	2	2	2										2	1		1	1	1
21790	40	2	3357.92197	3339.727014	year0304	61	2	1	4		1.2	2	1	1	1	0			2	2				9576.8072041	401		2	2	2	2	2	1	2	2										2	2		2		1
21791	30	1	0	64812.338728	year0304	21	1	3	4		2.78	5	2						2	1							2	2	2	2	2	2	2	2										2	2		2		2
21792	35	1	45162.820348	43347.856671	year0304	79	2	3	4		1.49	1	1	3	2	0			2	1				32778.863646	448	72	2	1	1	2	2	2	2	2										2	2		1	1	2
21793	38	1	41346.710072	40504.427785	year0304	17	2	3		10	4.18	5							1	1				22875.653843	978									2													2
21794	39	1	2460.738063	2534.681778	year0304	74	1	1	1			1	1	1	1	1	1		2	2				2627.4026992	1527		2	2	2	2	2	2	2	2										2	2		1	1	2
21795	35	1	81682.641961	75600.75357	year0304	33	1	3	5		5	5	2		1	0			1	1				43039.421223	1679		2	2	2	2	2	2	2	2		2								1	2		2		1
21796	39	1	97025.215549	90301.082132	year0304	43	1	3	5		5	5	1	3	1	2	2		2	1				77183.444095	1892		2	2	2	2	2	2	2	2										2	2		2		2
21797	42	1	4187.006015	4187.006015	year0304	0	2	4																3359.7661846	419
21798	37	2	0	18083.749419	year0304	5	1	5			1.54																							2
21799	34	2	60302.829667	57946.71153	year0304	30	2	3	3		0.96	3	2		2	0			2	2				35387.267156	3416		2	2	2	2	2	2	2	2		2								1	1		2
21800	39	2	10893.774185	10379.732359	year0304	5	1	1			1.49													5694.3258271	1069									2
21801	34	1	39135.251331	39485.013862	year0304	14	2	3		8	4.35	5							1	1				32293.357033	3011									2
21802	31	2	20335.454455	20637.265383	year0304	17	2	3		10	0.48	6							2	2				14075.534976	2804									2													2
21803	42	2	5605.133172	5445.974219	year0304	1	1	4			1.04													11647.476089	1395									2
21804	42	2	9648.728384	9300.131164	year0304	11	2	1		5	0.95													5043.5232366	734									2
21805	40	2	5339.307867	5101.025582	year0304	1	2	1			0.32																							2
21806	41	2	33659.358183	32534.784677	year0304	37	2	4	4		3.6	2	2						2	2				22020.862178	758		2	2	2	2	2	2	2	2	1									1	1		1	2	2
21807	36	2	6515.7481585	6410.2548874	year0304	17	1	4		11	1.06	5							1	1				3232.6788983	2320									2													2
21808	43	1	5696.627282	5525.507239	year0304	13	2	1		7	4.46								1	2				2319.0902586	2301									2
21809	37	2	10185.728071	9366.145816	year0304	10	2	4		4	2.59													6332.7496885	2004									2
21810	30	1	37956.302359	37183.086762	year0304	14	2	3		8	1.79	5							2	1				21232.830374	1333									2
21811	42	2	3964.023054	3878.987705	year0304	19	2	1		9	3.17	6							2	2				3698.0149831	1552									2													2
21812	30	2	71805.226342	68999.693052	year0304	35	2	3	4		3.63	1	1	3	1	5	3		2	1				166201.03127	2993		2	2	2	2	2	2	2	2										2	2		2		2
21813	34	2	71536.670295	69461.642774	year0304	20	2	3	3		1.98	5	2		2				2	1				165579.42899	2056		2	2	2	2	2	2	2	2									9	1	2		2
21814	33	1	10576.041345	10180.131245	year0304	10	2	4		4	1.64													6575.418278	1828									2
21815	35	2	6612.8638116	6494.6601697	year0304	15	2	4		9	1.02	5							2	1				3531.2449894	2333									2
21816	40	2	8325.295312	8295.098739	year0304	8	2	1		1	2.86													4359.7963588	2591									2
21817	36	2	23269.771283	22930.647099	year0304	55	1	1	3		5	1	2		1	10	3		1	1				66365.482954	1206		2	2	2	2	2	2	2	2										2	2		2		2
21818	37	1	9450.488963	9096.713489	year0304	8	2	4		2	3.71													8848.3088884	1536									2
21819	36	1	32835.390085	28164.040394	year0304	48	2	4	1		1.9	5	1	3	1	3	1		2	2				71514.965104	3435		2	2	2	2	2	2	2	1										2	2		2		1
21820	31	2	0	42520.926677	year0304	6	2	3		0	0.08																							2
21821	30	1	10579.801009	10183.750167	year0304	9	2	4		3	2.1													5301.2124631	1593									2
21822	43	1	0	4353.648528	year0304	15	1	1		8	0.88	5																						2
21823	31	1	46454.369972	41153.061276	year0304	33	1	1	3		3.67	1	1	3	1	3	1		2	2				120705.24494	3060		2	2	2	2	2	2	2	2		2								1	2		2
21824	37	2	96326.685252	87042.180001	year0304	32	1	3	5		5	1	2		2				1	1				91801.816002	2277		2	2	2	2	2	2	2	2										2	2		2		2
21825	38	2	44595.454669	44549.083877	year0304	27	1	1	3		5	4	1	2	1	3	1		1	1				128267.3813	3543		2	2	2	2	2	2	2	2										2	9		2
21826	32	1	37818.383454	35990.960708	year0304	12	1	5		6	3.65								1	1				21155.678267	904									2
21827	40	2	8312.481985	7941.513077	year0304	3	2	1			0.64													5484.3362152	2018									2
21828	42	2	6034.705117	5868.145111	year0304	13	1	1		5	2.18								1	1				2950.5453173	2095									2
21829	29	2	0	67428.22769	year0304	36	1	3	5		1.98	1	2						2	2							2	2	2	2	2	2	2	2										2	2		2
21830	41	1	6294.871145	5908.145235	year0304	2	2	4			3.8													18374.0069	1445									2
21831	36	1	50500.303563	46305.156132	year0304	63	1	3	5		5	1	2		1	1	2		2	2				38595.320699	3164		2	2	2	2	2	2	2	2										2	2		2
21832	35	1	104245.38986	97043.563351	year0304	48	2	3	4		3.3	1	1	1	1	2	1		2	2				215012.60001	1368		2	2	2	2	2	2	2	2										2	2		2		2
21833	38	2	5789.39946	5782.010635	year0304	18	2	1		11	1.7	5							1	1														2
21834	32	1	102047.53279	97421.179864	year0304	50	1	3	5		4.64	1	2		1	3	1		2	1				59515.635244	3013		2	2	2	2	2	2	2	2										2	2		2		1
21835	36	2	34246.372756	31480.516447	year0304	13	1	2		5	0.59								1	1				17980.723406	1962									2
21836	29	2	19226.343583	15445.838447	year0304	80	2	3	2		1.16	2	1	3	1	7	1		3	1				13954.347622	1643		9	2	2	2	1	2	2	2										2	1		1	1	1
21837	30	2	12327.42491	11265.342869	year0304	2	2	3			1.17													9451.2168472	1849									1
21838	43	2	34107.872907	32495.235985	year0304	31	1	2	2		1.04	5	1	3	2	0			2	2				20015.385967	2766		2	2	2	2	2	2	2	2										2	2
21839	33	1	48566.316074	47102.687445	year0304	8	2	5		1	1.63																							2
21840	30	2	6048.649376	6048.649376	year0304	0	2	3			0.96													8778.769764	889
21841	31	1	0	28559.289181	year0304	30	1	4	4		4.08	1	2						1	2							2	2	2	2	2	2	2	2										2	1		1	2
21842	36	2	36523.851555	34682.094144	year0304	35	1	4	3		1.27	1	2		1	2	1		1	2				35482.966085	2942		2	2	2	2	2	2	2	2										2	2		2
21843	31	2	54452.730294	52698.991852	year0304	3	1	3			2.18													41288.608993	1121									2
21844	42	2	20423.940565	20007.880294	year0304	17	2	5		11	1.15	5							1	2				14136.782161	3362									2													2
21845	30	2	91032.321967	84254.279425	year0304	32	1	3	5		5	1	2		1	2	1		2	1				162580.20167	2393		2	2	2	2	2	2	2	2										2	2		2		2
21846	33	1	37942.814116	37169.87329	year0304	12	2	3		6	3.71								2	2				19921.503825	1507									2
21847	40	2	2345.058624	2345.058624	year0304	0	2	1			0.34													3350.393398
21848	34	1	0	21351.256943	year0304	49	1	1	4		3.56	5	1	1					2	1							2	2	2	2	1	2	2	2	1									1	1		1	1	1
21849	40	2	14931.626067	13868.642718	year0304	45	2	1	2		0.6	1	2		1	3	3		2	1				13080.559406	1237		2	2	2	2	2	2	2	2										2	2		2		1
21850	42	2	4809.3924305	4727.2895909	year0304	17	1	4		66	2.85	5							2	2				7833.9489373	1935									2													2
21851	30	1	9800.701974	9501.990569	year0304	11	1	4		5														9176.2065146	2322									2
21852	37	1	27274.014815	26397.250933	year0304	40	1	4	3		2	3	1	1	2				1	1				39954.125267	5844		2	2	2	2	2	2	2	2										9	1		2
21853	30	1	6773.9436873	6324.4168546	year0304	12	2	4		6	0.24								1	1				8341.4483749	2208									2
21854	43	1	49390.090915	47093.710236	year0304	40	2	2	3		0.86	1	2						2	2				96762.291254	1483		2	2	2	2	2	2	2	2										2	2		2		2
21855	30	1	25007.935339	23090.402645	year0304	29	1	4	5		5	5	2		1	4	1		1	1				12491.881008	5256		2	2	2	2	2	2	2	2										2	1		2		2
21856	30	2	58026.117256	53600.232811	year0304	6	1	3		0	4.08													36243.743304	3618									2
21857	43	1	0	3830.859729	year0304	63	1	1	1		0.14	1	2						2	2							2	2	2	2	2	2	2	2										2	2		2		2
21858	32	2	0	19465.30576	year0304	85	2	3	4		2.67	2	2						2	1							2	2	2	2	2	2	2	2										2	2		1	1	1
21859	43	2	41582.216413	39788.084883	year0304	73	2	5	3		1.04	2	1	1	2	0			2	2				64764.501785	1871		2	2	2	2	2	2	2	2										2	2		1	1	2
21860	34	2	22979.253986	21151.605468	year0304	83	1	3	1		0.8	1	1	3					2	1				21569.923437	1971		2	2	2	2	2	2	1	2										2	2		1	1	1
21861	36	2	77822.110687	74344.782371	year0304	23	2	2	4		1.6	5	2		1	4	1		2	2							2	2	2	2	2	2	2	2										9	9		2		2
21862	41	2	78473.316449	72432.098302	year0304	33	2	3	5		1.83	6	1	3	1	2	2		1	1				46050.180881	1748		2	2	2	2	2	2	2	2										2	1		2		2
21863	40	2	8974.484168	8551.007405	year0304	3	1	1			0.42																							2
21864	40	2	4251.878389	3982.20827	year0304	78	2	1	1		1.29	2	2		1	0			2	2				4392.5942021	887		2	2	2	2	1	2	2	2										2	2		1	1	1
21865	30	2	28780.980927	28463.044382	year0304	77	1	3	3		2.08	1	2		2	12	3		2	1				27346.447063	1668		2	2	2	2	2	2	1	2										2	2		1	2	1
21866	41	1	28227.99591	26100.524138	year0304	22	2	4	2		0.94	5	2		2	4	3		1	1				18467.51813	1904		2	2	2	2	2	2	2	2										2	1		2		2
21867	43	2	7354.1573368	6866.1268461	year0304	12	2	4		6	0.56								1	1				3927.0930095	1673									2
21868	38	1	85603.683673	78418.947157	year0304	58	2	3	5		2.89	1	1	3	1	25	2		2	1				136227.49713	2485		2	2	2	2	2	2	2	2										2	1		1	1	2
21869	41	1	54880.611335	54272.077221	year0304	36	2	3	4		0.97	4	2		1	2	3		1	1				52302.638367	4599		2	2	2	2	2	2	2	2										2	1		1	1
21870	43	2	3280.116827	3271.254292	year0304	21	2	1	2		3.26	5	2						2	2				1421.5836936	3431		2	2	2	2	2	2	2	2										2	2		2
21871	39	2	113026.50061	105218.02822	year0304	44	2	3	4		4.08	4	1	3	1	3	3		1	2				65918.732172	1969		2	2	2	2	2	2	2	2		2				6				1	1		2		2
21872	33	2	5601.6387	5499.3991662	year0304	16	1	4		9	5	5							1	1				2779.1588596	2049									2													2
21873	30	1	0	46294.539909	year0304	68	2	3	4		3.01	2	1	1					2	2							2	2	2	2	2	2	2	2										2	2		1	1	1
21874	42	2	12054.694748	11962.421405	year0304	66	1	4	1		0.96	1	2		2	0			2	1				17659.108396	786		1	2	2	2	1	2	2	2										2	2		1	1	1
21875	30	1	6409.421784	6227.424885	year0304	1	1	4																4004.8712414	1794									2
21876	38	2	15273.440689	14552.736623	year0304	4	1	1			1.12													10076.976293	1606									2
21877	41	1	5031.9487777	4940.1070638	year0304	17	1	4		13	3.53	5							1	1				2496.5167829	2229									2													2
21878	32	2	27624.634179	24121.4015	year0304	81	2	3	5		3.36	1	2		1	5	3		2	2				22877.758578	1682		2	2	2	2	2	2	1	2										2	9		2		2
21879	34	1	11591.6173	11517.473949	year0304	7	1	1		0	2.79													24741.165584	3008									2
21880	30	1	5921.1507815	5813.0796037	year0304	15	1	4		9	1.68	5							1	1				2277.2336301	3015									2
21881	43	1	55939.590941	54253.75612	year0304	11	2	3		5	5													60018.886056	2717									2
21882	43	2	13774.432395	13493.830616	year0304	19	2	5		15	0.72	5							1	1				21325.736172	2206									2													2
21883	29	2	0	9009.917672	year0304	4	1	1																										2
21884	43	1	7085.415049	6709.832147	year0304	0	1	2			0.86													13941.29061	352
21885	40	1	18692.918832	18526.003818	year0304	52	2	1	1			1	2		1	1	2		2	2				16375.566476	1818		2	2	2	2	2	2	2	2										2	2		2
21886	39	2	46059.454793	42629.981203	year0304	32	1	3	4		0.93	1	1	3	1	7	1		1	2				101834.1311	6695		2	2	2	2	2	2	2	2	1	2	3	4	5	6			9	1	1		1	1	1
21887	43	1	45157.461314	41713.120815	year0304	11	1	2		4	0.86													86467.060209	3346									2
21888	36	1	5731.5282081	5626.917968	year0304	18	1	4		13	3.15	5							1	1				9336.0024087	1566									2													2
21889	33	2	47749.423542	45830.511732	year0304	72	2	3	3		2.8	2	2		2	0			2	2				45369.443331	2150		2	2	2	2	2	2	2	2										2	2		1	1	1
21890	37	1	6769.1411447	6648.144077	year0304	16	2	4		10	5	5							2	2				4481.0023956	1927									2													2
21891	41	2	37241.596373	35442.044566	year0304	13	1	3		7	5								1	1				72602.739605	2335									2
21892	38	1	5078.751993	4991.83268	year0304	16	1	1		66		5							2	2				2599.0347756	3212									2													2
21893	42	1	6954.345157	6805.162077	year0304	18	2	1		9	0	5							2	1				3558.8634628	3625									2													2
21894	37	2	20838.423117	19641.848247	year0304	73	2	4	2		1.72	2	2		1	0			3	3				16490.387701	2544		2	2	2	2	2	2	2	2										2	2		1	1	2
21895	30	2	20628.295669	20218.850041	year0304	16	1	3		10	2	5							2	1				45099.528137	1581									2													2
21896	34	1	5032.105704	4727.686937	year0304	69	2	1	4		2.76	1	2		2				2	1				10627.346953	2873		2	2	2	2	2	2	2	2										2	2		1	1	1
21897	37	2	120021.89872	111730.14699	year0304	48	2	5	4		3.22	3	1	3	1	3	3		2	1				69998.552147	3035		2	2	2	2	2	2	2	2										2	2		2		1
21898	34	1	4168.151999	3915.998375	year0304	67	2	1	4		1.21	1	2		1	2	3		2	2							2	2	2	2	2	2	2	2										2	2		1	1	1
21899	37	1	39378.074752	36867.404491	year0304	1	1	5			5													28919.372119	1291									2
21900	40	2	8325.295312	8295.098739	year0304	10	2	1		4	0.42																							2
21901	34	1	4615.459309	4346.330001	year0304	64	1	1	1		1.07	1	1	3	1	1	1		2	1				2774.7630631	3839		2	2	2	2	2	2	2	2										2	2		2		2
21902	32	2	70369.964042	66541.513699	year0304	8	1	3		1	2.18													75501.568434	2296									2
21903	41	1	7911.940465	7547.967958	year0304	3	2	4			0.82													4943.7069209	1272									2
21904	38	1	41851.555109	39829.245408	year0304	13	1	5		6	4.35								1	1				81589.884795	2679									2
21905	40	1	2705.019605	2643.7209	year0304	78	1	1	2		3.28	1	2						2	2				3633.3755552	1475		2	2	2	2	2	2	2	2										2	2		2		2
21906	42	1	8732.772319	8732.772319	year0304	0	2	4			3.28													6731.5729607	928
21907	35	1	33656.859079	30400.452339	year0304	71	1	3	4		1.2	1	1	3	1	0			2	2				27873.436858	1257	68	2	1	2	1	2	2	2	2										2	2		2		1
21908	39	2	6533.673264	6353.34156	year0304	13	1	1		6	0.48								1	2				3194.5055608	2149									2
21909	33	1	19089.347113	16214.261473	year0304	85	2	3	3		1.56	2	2		1	0			2	2				24998.402923	854		1	2	2	2	2	2	2	2										2	2		1	1	1
21910	31	1	114906.60824	114744.30006	year0304	57	1	3	2		3.3	1	1	3	2	4	3		2	1				237002.02597	1068		2	2	2	2	2	1	1	2										2	9		1	1	1
21911	30	1	5889.381922	5693.583901	year0304	0	2	3			5													4325.1791365
21912	43	2	32484.659324	31277.823055	year0304	22	1	5	4		1.29	5	2		1	1	3		1	2				71821.237816	2529		2	2	2	2	2	2	2	2										2	1		2
21913	38	1	18514.580762	18311.41048	year0304	56	1	1	1		2.1	1	2		1	1	2		2	2				11130.761076	2587		2	2	2	2	2	2	2	2										2	2		2
21914	39	1	6787.368053	6484.461832	year0304	2	2	1			2.32													3888.5138112	1488									2
21915	39	1	6140.170079	6130.778404	year0304	65	2	1	5		4.95	1	1	3	2	2	3		2	1				13303.044942	2220		2	2	2	2	2	2	2	2										2	2		2		1
21916	30	2	41444.605068	41147.240243	year0304	10	2	3		5	3.98													25886.75063	2037									2
21917	31	1	45509.377641	44606.073945	year0304	13	1	3		5	2.48								1	1				88720.834128	2497									2
21918	31	2	5445.584423	4869.405554	year0304	2	1	4			0.34													4197.6760092	1286									2
21919	30	2	8801.052185	8831.801614	year0304	6	1	5		0	0.09													15165.405544	2319									2
21920	38	1	4335.204597	4204.980104	year0304	17	2	1		9	0.76	5							2	2				2218.5268197	1828									2													2
21921	41	1	9165.014	8904.771472	year0304	5	1	4			0.66													5698.1434365	2389									2
21922	35	1	25921.892262	24475.282615	year0304	66	2	2	1		0.69	1	2		2	0			2	2				19811.04418	1854		2	2	2	2	2	2	2	2										2	2		1	1	2
21923	42	1	22546.153395	20554.304715	year0304	22	1	4	2		0.89	5	1	1	1	2	1		2	2				47338.217942	2683		2	2	2	2	2	2	2	2										2	1		2
21924	37	2	0	15025.513504	year0304	60	2	4	3		2.42	4	2						2	2							2	2	2	2	2	2	1	2										2	1		1	1	2
21925	43	1	5846.207843	5570.34428	year0304	1	1	1			0.96													7865.4087947	1142									1
21926	29	1	71805.226342	68999.693052	year0304	36	2	3	3		3.83	1	1	1	1	0			2	2				42137.172365	2121		2	2	2	2	1	2	2	1		2					7			1	1		1	2	1
21927	41	2	7576.136128	7526.407996	year0304	23	2	1	4		1.41	1	2		2	0			2	2				25190.236614	2631		2	2	2	2	2	2	2	2										2	1		2
21928	41	1	23164.878727	22420.209153	year0304	40	1	4	5		5	5	2		2				1	2				21547.409364	1286		2	2	2	2	2	2	2	2										2	2		2		1
21929	37	1	60917.480614	59038.301537	year0304	41	2	3	4		1.25	3	1	1	2	0			1	1				46556.743913	1916		2	2	2	2	2	2	2	2										2	2		2		2
21930	31	2	5658.3840783	5280.8596466	year0304	16	1	4		9	3.18	5							1	2				9216.8590062	1875									2													2
21931	34	2	52701.8815	49834.656271	year0304	9	1	3		3	0.77													56545.072416	1920									2
21932	40	1	41931.236128	38544.723494	year0304	13	1	3		7	5								1	2				23456.416161	3286									2
21933	43	2	22087.660208	21285.59677	year0304	48	2	4	2		0.96	4	2		1	4	2		2	2				50030.664922	2301		2	2	2	2	2	2	2	2										2	2		2		1
21934	41	1	2403.517194	2349.050864	year0304	71	1	1	1		1.98	1	1	3	1	0			2	2				3228.3982722	2190		2	2	2	2	2	2	2	2										2	2		1	1	9
21935	35	2	36101.984219	34895.801536	year0304	33	2	4	4		1.91	5	2		1	4	1		2	2				75800.229297	3326		2	2	2	2	2	2	2	2										2	2		2		2
21936	43	1	2101.345983	2101.345983	year0304	0	2	1			0.54													3002.2003017
21937	30	1	5353.363259	5360.649437	year0304	2	1	4			0.25																							2
21938	43	2	2112.130881	2056.523892	year0304	0	1	1			1.13													1210.0493207
21939	42	1	5504.4546802	5406.0636337	year0304	13	2	4		8	3.25								1	1														2
21940	30	2	0	26948.965163	year0304	2	1	3			4.51																							2
21941	35	2	5081.99729	4941.732359	year0304	18	1	1		13		5							2	2				2784.0853689	5167									2
21942	40	2	0	65826.445613	year0304	34	2	3	5		5	1	1	3					1	1							2	2	2	2	2	2	2	2										2	1		2		1
21943	42	2	3908.473588	3841.582777	year0304	17	1	1		11	1.44	5							2	1				3646.1931963	4518									2
21944	37	2	29582.911703	26969.397877	year0304	20	1	4	2		5	5	2		1	2	3		1	2				28739.834601	54		2	2	2	2	2	2	2	2										2	2		2
21945	36	2	7069.5025609	6957.7139216	year0304	18	2	4		11	2	5							2	2				3507.4148347	716									2													2
21946	39	1	11802.781209	11241.933092	year0304	3	2	1			0.94																							2
21947	33	1	37338.133845	35533.917248	year0304	12	1	3		6	3.4								1	1				72790.940048	2417									2
21948	37	2	54066.901942	50161.048566	year0304	5	2	3			2.92																							2
21949	30	2	71805.226342	68999.693052	year0304	34	2	5	5		4.24	1	1	3	1	1	1		2	1				42137.172365	743		2	2	2	2	2	2	2	2										2	1		2		2
21950	36	1	6640.1367272	6286.3493252	year0304	16	2	4		99	0.81	5							2	1				3294.3921953	1638									2													2
21951	30	1	5408.9175153	5318.6211245	year0304	16	2	4		10	0.58	5							2	2				9763.3174487	840									2													2
21952	42	1	5973.46696	5445.738701	year0304	21	1	4	2			5	1	1	1	2	1		2	2				3908.0035911	1879		2	2	2	2	2	2	2	2										2	2		2
21953	30	2	41444.605068	41147.240243	year0304	11	2	3		5	2.86													25886.75063	2040									2
21954	30	2	42415.396542	40585.316117	year0304	73	2	3	5		5	1	1	3	2	0			1	2				55544.967915	2719		2	2	2	2	2	1	2	2										2	1		2		2
21955	38	1	6806.288511	6502.537909	year0304	1	2	1			0.23													9157.0883129	806									2
21956	39	2	20504.043101	18075.363916	year0304	85	1	3	3		4.83	2	1	3	1	8	3		3	1				35371.000718	1930		2	2	2	2	2	2	2	1										9	9		9		1
21957	36	1	26723.146264	25537.235547	year0304	42	1	4	4		2.17	1	2		1	3	3		2	2				58202.593835	1877		2	2	2	2	2	2	2	2										2	2		2
21958	38	1	22337.956607	18499.899082	year0304	80	2	4	4		1.67	2	2		2				2	2				48651.719474	827		2	2	2	2	2	2	2	2										2	2		1	1	1
21959	36	2	7747.698536	7271.718059	year0304	1	2	4			1.27													11728.069964	1562									2
21960	41	2	9875.06941	9409.096954	year0304	3	1	1			0.96													5657.4718636	1014									1
21961	41	1	4531.861253	4531.861253	year0304	0	2	4			1.22													3636.4872982	1201
21962	34	2	104348.91193	104201.51674	year0304	51	1	3	4		4.8	1	2		2	0			1	1				60857.8337	1673		2	2	2	2	2	2	2	2										2	2		1	1	2
21963	31	2	15645.823332	14297.841244	year0304	2	2	3			0.64													22707.727339	1466									2
21964	35	1	7173.370207	6793.124987	year0304	0	1	3			0.38													5268.1438508	944
21965	40	2	40570.617381	39607.54527	year0304	9	1	3		2	0.8													25340.848424	1868									2
21966	30	2	30688.287057	30962.55674	year0304	18	2	3		15	1.86	5							2	1				20731.172648	2807									2													2
21967	33	2	16465.125785	14409.614793	year0304	2	1	3			0.57													12484.629088	1756									2
21968	32	2	8922.041886	8922.041886	year0304	0	2	3			0.38													12949.09767	591
21969	30	1	9800.701974	9501.990569	year0304	10	1	4		2	1.39													6093.3682836	2661									2
21970	36	1	8028.1929044	8029.7195919	year0304	14	2	2		6	0.66	5							2	2				4490.9869391	2690									2
21971	31	2	20885.034309	19260.173942	year0304	4	1	3			0.69													30311.71032	2500									2
21972	32	2	113583.53098	113423.09169	year0304	54	1	3	4		4	1	1	3	1	7	1		2	1				90355.564419	1694		2	2	2	2	2	2	2	2										2	2		2		2
21973	39	2	10665.274771	10010.052766	year0304	4	2	5			4.47													16447.517967	2048									2
21974	33	1	52004.570958	46278.08857	year0304	62	2	3	5		5	1	2		1	1	2		3	3				82758.734634	917		2	2	2	2	1	2	2	2										2	2		1	1	2
21975	42	1	5100.7130234	5009.5387797	year0304	17	2	4		11	5	5							1	1				2530.6330073	1479									2													2
21976	33	2	6632.3311607	6513.7795438	year0304	12	2	4		6	1.41								1	1				15220.09131	350									2
21977	32	1	9560.747635	9573.760259	year0304	4	1	4			0.07													5973.9496854	1675									2
21978	35	2	21681.834873	18412.206596	year0304	84	2	3	3		2.58	2	1	3	1	5	1		2	1				20352.075766	1707		2	2	2	2	2	2	1	2										2	2		1	1	1
21979	38	1	6293.173706	6127.490582	year0304	0	1	1			0.23													8466.7506088	720
21980	30	1	4734.0412905	4653.2247969	year0304	19	1	4		13	0.27	5							1	2				7720.2335014	2095									2													2
21981	39	1	4233.713239	4197.647722	year0304	85	2	1	1		0.06	2	1	3	2				2	2							2	2	2	2	2	2	2	2										9	9		1	1
21982	30	2	19252.653422	16352.971884	year0304	83	2	3	5		3.65	2	1	3					2	2				13973.443122	1433	70	2	1	2	1	2	2	2	2										2	9		1	1	1
21983	39	2	41340.311011	40498.159081	year0304	18	2	3		11	4.51	5							1	1				64003.549519	3020									2													2
21984	33	2	10511.879411	10191.492333	year0304	10	1	4		3	2.06													30520.347456	4723									2
21985	42	1	0	8864.216968	year0304	5	1	1			0.84																							2
21986	31	2	61783.620901	51510.407932	year0304	75	2	3	2		1.07	2	2						2	2				58704.132517	1533	68	2	1	2	2	2	2	2	2										2	2		2		1
21987	42	1	37332.626126	35177.56371	year0304	66	1	5	5		1.22	1	2						2	1				59410.179564	1748		2	9	1	2	2	2	2	2										2	2		2		2
21988	40	2	0	20922.913824	year0304	22	1	4	4			5	1	2					1	1							2	2	2	2	2	2	2	2										2	2		2
21989	37	1	52511.580098	48718.084909	year0304	4	2	3			4.64													40259.692038	1068									2
21990	29	2	7552.194294	7088.224636	year0304	5	2	4			3													3784.1719784	1007									2
21991	38	1	31812.609984	31779.530919	year0304	28	1	1	3		1.44	1	1	1	1	1	1		2	2				13787.401482	3493		2	2	2	2	2	2	2	2										9	1		2
21992	43	1	19425.013997	17818.814102	year0304	64	1	3	1		1.07	5	2		2				2	2				30912.466905	1252		2	2	2	2	2	2	2	2										9	9		2		2
21993	31	2	14118.095296	12759.566999	year0304	85	1	4	1		1.44	1	1	3	2	0			2	2				17034.576274	339		2	2	2	2	2	2	2	2										2	2		1	1	2
21994	39	2	23296.715566	18937.33272	year0304	85	2	3	3		4.8	1	2		1	1	2		3	1				19293.527325	2284		2	2	2	2	1	2	2	2										2	2		1	2	9
21995	30	1	26177.729098	25175.844535	year0304	32	1	4	4		2.78	4	2		1	2	2		2	1				17126.178148	1539		2	2	2	2	2	2	2	2										2	2		2		2
21996	33	2	90955.827917	86832.320475	year0304	50	1	3	5		3.2	1	1	3	1	5	2		2	2				53046.788388	2557		2	2	2	2	2	2	2	2										2	2		1	2	1
21997	43	2	4411.435676	4316.802531	year0304	14	2	1		8	1.02	5							1	2				2156.8810114	1910									2
21998	39	2	38796.690488	35778.29924	year0304	2	1	3			4.54													28492.401832	748									2
21999	30	2	24149.580809	19465.30576	year0304	85	2	3	4		1.67	2	1	3	2	0			3	3				37613.088102	1095		2	2	2	2	1	2	1	1										2	2		1	1	1
22000	42	1	22133.680245	20140.071745	year0304	34	2	1	1		1.9	1	2		2				2	2				63661.851293	2218		2	2	2	2	2	2	2	2										2	2		2		2
22001	30	2	29222.480738	26948.965163	year0304	2	1	3			0													45065.625341	1174									2
22002	31	2	81594.468092	79227.699186	year0304	22	2	3	4		1.2	1	2		1	3	3		2	1				145724.56014	522		2	2	2	2	2	2	2	2										2	1		2
22003	35	2	52913.184002	51318.555107	year0304	9	2	3		2	5													27227.083909	2104									2
22004	34	1	4753.44355	4727.686937	year0304	61	2	1	1		1.07	1	2		1	0			2	2				2857.7176618	2785		2	2	2	2	2	2	2	2										2	2		2		2
22005	39	1	3386.970591	3358.118178	year0304	70	2	1	1			1	2		1	4	2		2	1				3616.3685224	1851		2	2	2	2	2	1	2	2							7			1	1		1	1	1
22006	34	1	2316.059211	2316.059211	year0304	0	2	1																1528.0691652
22007	38	2	3959.415347	3759.812289	year0304	74	1	1	1		0	1	1	3	1	3	2		1	2				3564.260531	1700		2	2	2	2	2	2	2	2										2	2		2		2
22008	36	1	5731.5282081	5626.917968	year0304	19	1	5		15	0.22	5							1	1				13653.970836	2328									2													2
22009	30	1	34664.998235	30878.39327	year0304	77	2	3	4		3.3	1	1	3	2	2	3		2	2				28708.342546	1310		2	2	2	2	2	2	2	2										2	1		2		1
22010	33	2	4183.057843	3990.409294	year0304	0	1	4			0.49													2613.7471712	1007
22011	40	2	3357.92197	3339.727014	year0304	62	2	1	2		2.44	1	2		1	2	2		2	1				9576.8072041	1985		2	2	2	2	2	2	2	2										2	2		1	1	1
22012	36	1	36579.663108	35810.067762	year0304	31	2	4	5		5	5	2		1	1	2		1	2				18272.152125	1483		2	2	2	2	2	2	2	2										2	1		2		2
22013	43	1	4416.283197	4321.546063	year0304	19	2	1		15	3.11	5							1	2				2419.3852794	1665									2													2
22014	31	1	27197.146258	24402.379537	year0304	80	2	3	2		3.96	1	2		1	1	1		1	1				25841.555654	1524		2	2	2	2	2	2	2	2										2	2		2		1
22015	42	1	7430.06665	6973.599913	year0304	5	2	4			1.16													6956.6267987	3495									2
22016	42	1	7107.464814	7081.124865	year0304	6	2	4		0														6654.5809782	2013									2
22017	40	2	9164.513187	8912.34993	year0304	6	1	1		0	1.86													4799.2785511	2668									2
22018	43	1	2676.036382	2756.449684	year0304	71	1	1	1		1.09	1	2		1	0			1	1				1943.5111723	2158		2	2	2	2	2	2	2	2										2	2		1	1	2
22019	38	2	5897.477826	5782.010635	year0304	19	2	1		13	0.35	5							1	1				15351.539173	102									2													2
22020	34	2	47705.714553	45002.91726	year0304	52	2	3	2		1.72	1	1	3	1	0			2	2				37949.839445	1408		2	2	2	2	2	2	2	2										2	2		1	1	1
22021	31	1	8676.461431	8665.387942	year0304	18	2	1		11		5							2	1				8094.222444	1430									2													2
22022	42	1	5061.3548485	4968.9764238	year0304	12	1	4		6	0.89													10618.06281	1680									2
22023	35	2	31997.070304	27444.984761	year0304	51	2	4	2		5	4	1	2	1	7	1		2	2				72476.427461	1908	50	1	1	2	1	2	2	2	2										2	2		2
22024	35	1	45162.820348	43347.856671	year0304	71	2	3	3		2.89	1	1	3	2	5	3		2	1				59142.849335	577		2	2	2	2	2	2	1	2										2	2		1	1	1
22025	39	2	97304.844373	93503.004395	year0304	30	2	3	4		1.91	1	2		2				2	1				57101.010722	1388		2	2	2	2	2	2	2	2										2	2		2		2
22026	29	2	34342.794172	33643.190089	year0304	13	2	3		8	5								1	1				19211.42677	3041									2
22027	36	2	25453.124582	18993.773303	year0304	1	1	5			1.59																							2
22028	30	1	12847.455554	11800.847455	year0304	74	1	3	1		1.11	1	2		1	2	1		2	1				12059.513891	2068		2	2	2	2	2	2	2	2										2	2		2		2
22029	42	1	6996.115646	6863.247426	year0304	16	1	1		10	0	5							1	1				3580.2393744	1962									2													2
22030	43	1	6656.8987	6530.472791	year0304	15	1	1		8	1.58	5							1	2				3254.7541108	1471									2
22031	31	2	11123.952184	11082.72731	year0304	7	2	4		2	1.53													10415.139933	759									2
22032	36	1	6786.1201279	6664.8195635	year0304	13	2	4		5									1	1				2609.8948572	864									2
22033	32	2	59982.8078	59552.431468	year0304	11	2	3		4	1.54													30864.839678	3755									2
22034	36	2	46505.655907	44951.882117	year0304	38	2	4	3		1.86	1	2		2				1	2				107853.80173	2136		2	2	2	2	2	2	2	2										2	1		1	1
22035	40	2	3570.865615	3463.600975	year0304	16	2	1		10	4.79	5							2	1				1827.3788374	845									2													2
22036	37	2	66571.723927	61494.031823	year0304	10	1	3		4	1.15													139583.87029	4815									2
22037	37	1	4836.04712	4836.04712	year0304	0	1	1			2.65													6909.2773109	644
22038	39	1	9873.866113	9517.134931	year0304	10	2	1		4	1.14													15019.488446	1985									2
22039	37	2	7631.014594	7162.202605	year0304	1	2	4			0.32													4768.1728431	1359									2
22040	36	1	10308.327577	10344.343178	year0304	7	1	4		0	1.44																							2
22041	41	2	9173.939257	9073.987049	year0304	5	2	4			0.56													4596.778435	1209									1
22042	33	1	24999.048458	23082.197184	year0304	29	1	5	5		0.83	1	1	1	1	4	3		1	1				13172.25485	1380		2	2	2	2	2	2	2	2										2	2		2
22043	40	1	33380.901308	31484.49519	year0304	32	1	1	4		3.28	5	2		1	1	1		2	1				14467.089887	2230		2	2	2	2	2	2	2	2										2	9		2
22044	35	2	16324.239045	14156.871846	year0304	1	2	3			0.16													11988.568422	1388									2
22045	40	1	13089.55228	12768.162816	year0304	61	1	4	5		5	3	2		1	1	1		1	1				6638.2831356	2859		2	2	2	2	2	2	1	2										2	2		2
22046	43	2	4183.716187	4058.04223	year0304	12	2	1		6	2.39								2	1				4572.2330583	2439									2
22047	34	1	5617.962204	5524.433961	year0304	72	2	1	3		5	2	1	3	2	0			2	2				5998.4641522	665		2	2	2	2	2	2	2	2										2	1		2		2
22048	37	1	54416.593798	48472.438173	year0304	71	2	3	2		5	1	2		2				2	2				51079.193547	822	66	2	1	2	2	2	2	2	2										2	2		2		2
22049	31	2	56405.943288	50864.443268	year0304	65	1	3	5		1.92	1	2		2				2	2				32896.783042	3717		2	2	1	1	2	1	1	2		2								1	1		1	1	2
22050	42	2	6041.336373	5874.593342	year0304	17	1	1		10	2.12	5							1	1				3309.6428913	746									2													2
22051	38	1	31061.206261	29801.057553	year0304	21	2	4	4		0	1	2		2	0			2	2				30175.999557	2878		2	2	2	2	2	2	2	2										2	2		2		2
22052	34	1	7422.610931	7173.586233	year0304	15	1	1		7	3.01	5							1	1				3021.7361697	3170									2
22053	38	1	41755.207846	40904.603968	year0304	15	2	3		8	1.65	5							2	1				81402.055165	1189									2
22054	35	2	6609.4812741	6610.7381705	year0304	15	2	4		8	1.46	5							2	1				2541.960776	1243									2
22055	30	2	71805.226342	68999.693052	year0304	32	2	3	3		1.91	1	1	3	2	1	3		1	2				37834.909698	2281		2	2	2	2	2	2	2	2										2	2		1	2
22056	39	1	21244.280165	20102.050198	year0304	17	2	3		66	0.28	5							1	2				46446.251616	2473									2													2
22057	38	1	10889.679999	10820.026443	year0304	9	1	1		3	0.02													5692.1857397	1738									2
22058	40	2	3436.291946	3070.329298	year0304	67	1	1	1		0.96	1	1	3	1	0			2	1				2065.8606928	2284		2	2	2	2	2	2	2	2										2	2		1	1	2
22059	35	1	71485.078594	66672.951867	year0304	25	2	3	5		5	6	2		1	1	1		1	1				37666.220569	1966		2	2	2	2	2	2	2	2										2	9		2		1
22060	30	1	56996.745618	52649.375471	year0304	11	1	3		5	2.79													35600.786595	1836									2
22061	36	1	12660.603555	12043.159179	year0304	9	1	2		2	2.72													26546.04598	1499									2
22062	34	2	40063.497944	38452.82438	year0304	57	1	3	2		0.48	3	1	1					3	3				31870.465181	925		2	2	2	2	2	2	2	2										2	2		2		2
22063	33	1	26783.43697	25654.412399	year0304	44	2	4	4		3.26	1	1	2	2				2	2				58333.906048	1660		2	2	2	2	2	2	2	2						6				1	1		2		2
22064	37	2	32561.767755	31640.596928	year0304	26	2	4	3		1.68	5	2		2	3	3		2	1				21302.788844	2485		2	2	2	2	2	2	2	2			3							1	1		2
22065	33	2	6390.061603	6388.8239622	year0304	15	1	4		7	1.06	5							1	1				3412.2694283	1617									2
22066	30	1	8346.827246	7834.03925	year0304	5	2	4																7814.9719025	1530									2
22067	42	2	18041.141625	17880.046537	year0304	46	2	1	3			1	2		1	2	3		1	1				15804.589783	1933		2	2	2	2	2	2	2	2								8		1	1		2
22068	37	1	87166.744696	82408.7053	year0304	33	2	3	3		3.97	1	2		1	0			2	1				83072.156352	2740		2	2	2	2	2	2	2	2										2	2		1	2
22069	40	2	18457.489494	15919.296111	year0304	85	2	3	1		1.16	2	2		1	0			1	2				13396.318625	1451		2	2	2	2	2	2	1	2										2	2		1	1	1
22070	34	1	84949.152961	83135.41979	year0304	29	1	3	5		1.9	1	2		1	2	3		1	1				44760.579347	3848		2	2	2	2	2	2	2	2										2	2		2
22071	34	2	40422.416663	39743.903032	year0304	78	2	3	1		1.92	1	1	3	2				2	2				69731.677883	1521		2	2	2	2	2	2	2	2										2	2		1	1	1
22072	39	2	9489.934133	9454.764857	year0304	11	2	2		5	1.76													4883.1541289	1842									2
22073	38	2	2849.494425	2804.037603	year0304	0	1	1			0.8													4071.0825783	761
22074	30	1	6533.449518	6132.066527	year0304	1	2	4			2.45													5242.6155302	1508									2
22075	29	2	82441.866213	78590.374314	year0304	43	1	3	4		5	1	1	3	1	2	1		1	1				48081.319597	2049		2	2	2	2	2	2	2	2										2	1		2		1
22076	42	1	4777.6852974	4696.1237413	year0304	12	1	4		6									1	1				5883.251633	1463									2
22077	30	2	10310.964865	10346.989681	year0304	11	1	5		6	4.24													5305.6248808	2693									2
22078	37	1	18802.351906	17444.049006	year0304	3	2	3			0.27													13808.501683	1596									2
22079	35	1	6067.6365523	5662.807009	year0304	13	1	4		6	1.26								1	1				16945.055356	3209									2
22080	34	1	4945.532443	4951.637802	year0304	16	1	1		8	1.39	5							1	1				9088.9601373	3554									2													2
22081	31	1	41532.348403	40707.983717	year0304	18	1	3		10	3.28	5							1	1				22978.360883	5287									2													2
22082	30	2	45697.933766	41760.781028	year0304	4	2	3			5													33560.694878	1538									2
22083	30	2	62902.523023	61559.503246	year0304	20	1	3	4		2.65	5	2		1	4	2		2	2				145594.75303	2862		2	2	2	2	2	2	2	2										2	1		2		2
22084	37	1	5689.1139723	5585.2778645	year0304	18	1	4		11	0.69	5							1	1				9277.7577522	3516									2													2
22085	43	2	17999.497668	16533.182416	year0304	78	1	3	1		1.01	6	1	3	1	0			2	1				16895.57837	2026		2	2	2	2	1	2	2	2										2	2		1	1	2
22086	35	1	6273.0554315	6160.9257978	year0304	12	2	4		5	0.46								1	2				2412.5737242	1113									2
22087	33	1	45908.565129	42592.079115	year0304	4	2	5			1.63																							2
22088	32	1	0	20718.315461	year0304	85	2	3	2		1.67	2	2						2	2							1	2	2	2	2	2	2	2										9	2		1	2	2
22089	33	2	6098.4390698	5987.1320751	year0304	15	1	4		8	2.06	5							1	1				24684.807368	1400									2
22090	42	2	30396.377304	26072.015468	year0304	52	2	4	2		2.8	1	2		2	0			3	3				44528.12227	1702		2	2	2	1	1	2	2	2	1									1	1		1	1	1
22091	30	2	45999.318869	43971.085379	year0304	68	2	3	5		5	1	2		1	6	1		2	1				58779.445814	1505		2	2	2	2	2	2	2	2										2	1		1	1	1
22092	40	2	10112.618483	9943.804093	year0304	8	1	1		2	1.27													21584.388261	2370									2
22093	38	1	83575.551095	78418.947157	year0304	51	2	3	4		4.35	1	2		1	3	1		2	2				48742.501442	2015		2	2	2	2	2	2	1	2										2	1		2		2
22094	31	1	34426.011744	32824.385915	year0304	32	2	1	2		1.36	1	2		1	3	3		2	1				20748.965061	2152		2	2	2	2	2	2	2	2										2	2		2		1
22095	43	1	4287.4725	3830.859729	year0304	61	1	1	1		0.33	1	1	1	1	3	1		2	2				9289.065062	670		2	2	2	1	2	2	2	2		2								1	1		1	1	2
22096	34	2	50573.683258	49948.416746	year0304	65	1	5	3		2.8	1	2		2	0			2	2				29495.322457	2270		2	2	1	2	1	2	2	2	1									1	1		1	1	1
22097	37	2	34574.189036	32369.805283	year0304	1	1	3			5													26215.768514	1692									2
22098	40	1	29169.181187	28211.38374	year0304	37	2	1	4			1	1	2	1	3	2		2	1				12641.754705	2483		2	2	2	2	2	2	2	2										2	1		2		2
22099	30	2	29590.881207	27704.223571	year0304	1	1	3			5													21731.62884	1378									2
22100	42	2	6593.22838	6425.0818022	year0304	15	2	4		9	1.91	5							2	1				2535.7100253	438									2
22101	30	2	48621.521321	45976.286489	year0304	7	1	3		1	3.98													30369.5305	2387									2
22102	40	1	40501.812248	38544.723494	year0304	15	1	3		9	5	5							1	2				78929.943655	3414									2
22103	39	2	56724.596292	54308.354721	year0304	61	1	3	4		3.2	1	1	1	1	7	1		2	2				33082.626202	2668		2	2	2	2	2	2	2	2										2	2		1	1	2
22104	30	2	50470.123226	44431.25225	year0304	72	2	5	1		5	1	2						3	2							2	2	2	2	2	1	2	2										9	9		2		2
22105	32	2	0	16533.182416	year0304	79	1	3	1		1.28	1	1	3					2	1							2	2	2	2	2	2	2	2										2	2		2
22106	42	2	5094.9445557	5001.9530613	year0304	17	1	4		9	0.96	5							1	1				3372.7260624	4856									2													2
22107	30	2	11465.545365	11184.030352	year0304	66	1	4	4		1.6	1	1	3	2	0			2	2				10664.972715	2523		2	2	2	2	2	2	2	2										2	2		1	1	2
22108	35	1	25694.329089	23424.353605	year0304	29	1	4	4		0.76	6	2		1	7	1		1	2				12834.74614	6382		2	2	2	2	2	2	2	2										2	9		2
22109	34	2	57478.038436	54998.056128	year0304	70	2	3	3		0.8	1	2						2	1				53952.878066	2375		2	2	2	2	2	2	2	2										2	2		2
22110	34	1	4363.44899	4264.56846	year0304	71	1	1	1		1.31	1	1	1	1	7	1		2	2							2	2	2	2	2	2	2	2										2	2		2		2
22111	40	2	73752.885251	68261.42702	year0304	35	1	2	2		1.7	1	2		1	1	1		1	1				43280.109214	2388		2	2	2	2	2	2	2	2										2	2		2		1
22112	43	2	0	4902.589604	year0304	1	2	1			2.55																							2
22113	33	1	10576.041345	10180.131245	year0304	7	2	4		1	1.31													5299.3286112	1316									2
22114	29	2	5184.553195	5091.8803253	year0304	19	2	4		15	4.54	5							1	2				9358.3306697	1788									2													2
22115	30	2	91098.18363	90859.018144	year0304	40	2	3	4		2.16	5	2		2	2	3		2	1				116408.26169	1199		2	2	2	2	2	2	1	1										9	1		2		2
22116	41	2	6470.8490178	6305.8234718	year0304	13	2	4		6	1.02								1	1				2488.6437692	1405									2
22117	30	2	7386.598496	6932.802229	year0304	2	2	5			4.59													5424.7393237	1374									2
22118	36	1	7054.046985	6729.540098	year0304	2	2	4			1.52													4407.6596701	977									2
22119	38	2	7422.610931	7173.586233	year0304	13	1	1		6	1.62								2	1				8111.9047184	2584									2
22120	39	2	44343.714389	43007.341052	year0304	8	2	3		1	0.93													84908.905647	2215									2
22121	40	2	5634.137402	5382.697483	year0304	1	2	1			0.77													9991.0223678	1644									2
22122	34	2	40233.323444	38570.898597	year0304	72	1	3	3		3.04	2	2		2	0			2	2				37765.791127	1215		2	2	2	2	2	2	2	2										2	2		1	1	1
22123	37	2	6161.8196144	5750.7062263	year0304	16	1	4		11	2.04	5							2	2				5476.0471875	2489									2													2
22124	36	1	8194.759463	8105.475647	year0304	4	2	4			0.28																							2
22125	33	1	46274.03613	42931.148083	year0304	4	2	3			4.5													35087.140241	1786									2
22126	39	1	0	17084.522444	year0304	83	1	3	4		1.65	1	1	3					2	2							2	2	2	2	2	2	2	2										2	2		1	1	1
22127	35	1	27180.458313	26034.69777	year0304	51	2	4	3			5	1	2	2	0			2	2				21859.86242	1153		2	2	2	2	2	2	2	2										2	2		2
22128	41	2	7018.518852	6578.71393	year0304	0	2	3			0.7													5321.7695243
22129	33	1	39510.920087	35001.988325	year0304	30	1	1	4		2.69	1	1	3					2	2							2	2	2	2	2	1	2	2		2								1	1		9
22130	43	2	6694.3447463	6572.1614498	year0304	14	1	4		8	0.62	5							1	2				2574.5986803	853									2
22131	32	1	7818.283312	7291.983686	year0304	27	2	3	5		5	1	2		1	2	3		1	2				7451.025686	1596		2	2	2	2	2	2	2	2										2	2		2		2
22132	36	2	6908.7989252	6782.7014702	year0304	18	1	4		11	4.09	5							1	1				12470.664769	6017									2													2
22133	33	2	8686.47481	8402.507913	year0304	4	2	4			0.64													15803.737367	1922									2
22134	29	1	22957.073725	19499.461864	year0304	85	2	3	5		2.23	5	2		2	0			2	2				21812.821562	1311		2	2	2	2	2	2	2	2										2	2		2		2
22135	36	2	8033.8925247	7906.8541778	year0304	15	2	4		8	1.59	5												4290.0691034	342									2
22136	34	1	3313.104505	3238.02593	year0304	70	1	1	1		1.31	1	2		1	0			2	2				2406.1913597	1362		2	2	2	2	2	2	2	2										2	2		2		2
22137	35	2	49105.357375	45695.98911	year0304	77	2	3	4		1.2	2	2		1	3	2		2	2				46657.793192	1687		2	2	2	2	2	2	2	2	1									1	1		1	1	1
22138	31	1	11845.751296	11282.861314	year0304	5	2	1			3.67																							2
22139	42	1	23197.493401	20963.42329	year0304	63	1	5	3			1	2		1	3	2		2	2				17728.897335	2188		2	2	2	2	2	2	2	2										2	2		1	1
22140	37	2	90887.769531	83259.538496	year0304	52	2	3	5		2.64	1	2		2	6	3		2	1				72301.113054	1612		2	2	2	2	2	2	2	2										2	2		2		2
22141	43	2	5206.2805967	4860.7857206	year0304	16	2	4		10	0.96	5							1	1				8490.3572686	1308									2													2
22142	39	2	0	18075.363916	year0304	84	1	3	3		1.66	3	1	3					3	3							2	2	2	2	2	2	2	2										2	2		2		2
22143	30	2	70993.905952	67706.703361	year0304	51	2	3	5		4.79	1	2		1	5	3		1	2				112977.8732	1483		2	2	2	2	2	2	2	2										2	2		2		1
22144	43	2	12204.063056	11966.700462	year0304	85	1	4	1		1.38	1	2						2	2							2	2	2	2	2	2	2	1										2	2		2		2
22145	33	1	8327.920563	8016.168013	year0304	10	2	4		4	0.93													4172.864522	964									2
22146	34	1	4615.459309	4346.330001	year0304	60	1	1	1		0.33	5	1	3	1	0			2	2				9303.4098839	940		2	2	2	2	2	2	2	2										2	2		2
22147	35	1	6308.903925	6317.490638	year0304	2	1	4			1.7																							2
22148	42	2	9086.860757	8758.563154	year0304	10	2	1		2	0.59													4749.8272883	1590									2
22149	30	2	68985.000292	67706.703361	year0304	59	2	3	3		3.6	1	2						2	1							2	2	2	2	2	2	2	2										2	1		1	1	1
22150	42	1	50268.143412	48228.772002	year0304	24	2	4	4		5	5	2						2	1				32886.77853	1481		2	2	2	2	2	2	2	2										2	1		2		1
22151	41	1	8081.918585	7226.798115	year0304	3	1	4			0.39													6485.1487367	874									2
22152	39	2	37282.605702	34589.268631	year0304	2	2	3			1.33													54110.494974	1330									2
22153	39	1	17564.972043	17304.950958	year0304	48	1	1	1		3.67	1	1	3	1	2	2		2	2				10559.866823	2029		2	2	2	2	2	2	2	2										2	2		1	1	9
22154	29	1	30991.481602	31268.461018	year0304	14	2	3		8	3.83	5							1	1				16271.774608	1465									2
22155	40	1	4146.825477	4065.634448	year0304	12	2	1		6	0.44								2	2				1688.1677687	2457									2
22156	41	1	5171.1907748	5082.9115474	year0304	14	1	4		9	1.08	5							2	1				11867.018378	2010									2
22157	39	1	6787.368053	6484.461832	year0304	1	2	1			2.17													3888.5138112	1321									2
22158	36	1	10308.327577	10344.343178	year0304	9	1	4		2	3.06																							2
22159	37	2	20783.884835	20828.126974	year0304	5	1	2			0													10694.585613	1254									1
22160	31	1	8183.03964	8193.141766	year0304	12	1	1		6	3.67								1	1				24469.239254	2859									2
22161	34	2	65888.094869	62303.478864	year0304	11	1	3		5	2.17													70692.866927	3153									2
22162	30	1	77815.426343	71284.360025	year0304	54	2	3	5		5	3	2		1	4	1		2	1				59471.154096	2349		2	2	2	2	2	2	2	2										2	2		2		1
22163	42	2	25731.158909	23457.92968	year0304	27	1	4	5		0.91	5	2		2	5	3		1	1				16834.019857	2027		2	2	2	2	2	2	2	2										2	2		2
22164	36	1	30986.326496	29729.215649	year0304	23	2	4	5		5	5	2		1	2	2		2	1				71862.078906	1749		2	2	2	2	2	2	2	2										2	1		2		2
22165	34	2	104348.91193	104201.51674	year0304	50	1	3	4		0.97	6	1	1	2	4	3		3	3				60857.8337	2128		2	2	2	2	2	2	2	2										2	9		1	1	2
22166	43	1	4556.6875894	4252.6677718	year0304	16	1	4		10	2.19	5							1	1														2													2
22167	38	1	5396.07043	5396.07043	year0304	0	2	4			0.55													8168.2955575	1590
22168	33	2	6439.7520848	6440.9767054	year0304	18	2	4		12	1.34	5							2	1				11624.016029	1828									2													2
22169	34	2	22299.11071	20564.23488	year0304	3	1	3			1.27													34388.708396	1126									2
22170	30	1	0	47987.470412	year0304	7	2	3		1																								2
22171	41	2	5388.1870489	5302.9847178	year0304	19	2	4		11	0.29	5							2	2				8776.7390198	3577									2													2
22172	29	2	42040.514296	38833.915835	year0304	9	1	2		4	1.39													26258.962008	2247									2
22173	40	2	5764.527852	5492.518503	year0304	1	1	1			0.83													7545.4870873	2405									2
22174	36	1	6405.7840896	6298.8460226	year0304	14	2	4		7	3.06	5							1	2				14700.203653	4035									2
22175	39	2	6302.5911961	6189.9336165	year0304	16	2	4		9	0.78	5							1	1				4172.1579805	3732									1													2
22176	37	1	30075.901248	28559.289181	year0304	35	1	4	5		3.71	1	2		2	1	3		1	2				63147.781493	2177		2	2	2	2	2	2	2	2										2	2		2		2
22177	35	2	19935.472605	17574.139909	year0304	83	1	3	2		1.36	1	1	3	1	2	2		2	1				18712.818877	1668		2	2	2	2	2	2	1	2										2	1		1	1	1
22178	40	2	5606.273261	5356.076862	year0304	1	2	1			1.59													3211.8592707	686									2
22179	36	2	46223.776094	44951.882117	year0304	35	2	4	1		0.69	2	2		2	0			2	2				89351.708561	1138		2	2	2	2	2	2	2	2								8		1	1		2
22180	30	2	75242.33094	70782.749552	year0304	35	1	3	5		5	1	2		1	7	1		1	1				174156.58489	2870		2	2	2	2	2	2	2	2										2	2		2		2
22181	31	1	24009.275645	22478.945568	year0304	0	1	3			2.15													18407.483487	585
22182	30	1	77815.426343	71284.360025	year0304	51	2	3	3		5	1	1	3	2	0			2	2				59471.154096	1221		2	2	2	2	2	2	2	2										2	2		1	1	1
22183	31	1	61596.520515	60562.58731	year0304	72	2	3	4		1.6	3	2		2	6	3		2	2				80663.556977	1529		2	2	2	2	2	2	2	2										2	2		2		1
22184	36	1	8762.377536	8729.904553	year0304	8	2	4		1	0.78																							2
22185	38	2	0	4462.008562	year0304	26	2	1	4		4.15	5	2						2	1							2	2	2	2	2	2	2	2										2	2		2		2
22186	29	1	75005.653867	73404.22245	year0304	22	1	3	3			5	2		1	2	2		2	2				173608.76998	2545		2	2	2	2	2	2	2	2									9	1	1		2
22187	33	2	6098.4390698	5987.1320751	year0304	15	1	4		8	0.64	5							1	1				3256.5440665	2657									2
22188	35	2	13321.156531	12620.01175	year0304	70	1	3	1		1.08	2	1	1					3	2				9668.4035711	2105		2	2	2	2	2	1	2	2										9	9		2
22189	31	2	10231.822172	9761.128291	year0304	5	2	4			0.38													9579.8559655	1674									2
22190	31	1	4943.33848	4943.33848	year0304	0	2	1			0.7													3261.4723616	1230
22191	41	1	9342.364775	8768.415851	year0304	3	2	5			1.45													18382.073796	1008									2
22192	29	1	34845.204453	32134.239708	year0304	2	1	3			5													25590.419046	1341									2
22193	37	2	29582.911703	26969.397877	year0304	26	1	4	2		2.42	5	1	1	1	0			1	1				62112.693772	1328		2	2	2	2	2	2	2	2										2	1		1	1	2
22194	35	2	97441.205355	92888.97928	year0304	46	1	3	4		5	1	1	3	1	7	1		1	2				56829.156736	5731		2	2	2	2	2	2	2	2		2								1	1		2		1
22195	33	2	27905.865789	28051.676686	year0304	50	1	4	4		2.48	3	2						1	1							2	2	2	2	2	2	2	2										2	2		1	1	2
22196	35	1	6583.7912835	6415.8853799	year0304	12	2	4		4	0.6								1	1				3515.7203662	3491									2
22197	34	2	47285.766584	43948.613302	year0304	46	1	5	3		0.8	3	1	1	2	0			2	1				36138.581297	7391		9	9	9	9	9	2	2	2									9	1	2		2
22198	29	1	75005.653867	73404.22245	year0304	20	1	3	4		3.26	5	2		1	1	2		1	1				44015.266386	2617		2	2	2	2	2	2	2	2										2	2		2
22199	40	1	0	78772.972478	year0304	37	2	3	3		5	3	2						2	1							2	2	2	2	2	2	2	2										2	1		2		1
22200	40	1	2067.707966	2013.270519	year0304	0	1	1			3.28													1364.2141662
22201	42	1	5662.105449	5477.007287	year0304	3	2	4			0.39													3537.9171543	1291									2
22202	33	1	18569.113477	16214.261473	year0304	84	2	3	3		1.5	2	2		2	0			2	2				13477.334542	1872		2	2	2	2	2	2	2	2										2	2		1	1	2
22203	38	1	0	28232.099986	year0304	52	2	4	3		2.34	4	1	1					2	2							2	2	2	2	2	2	2	2										2	2		2
22204	34	2	52025.015491	50790.036959	year0304	10	1	3		3	1.36													32495.389938	2354									2
22205	40	1	7773.214574	6801.82249	year0304	2	1	1			0.68													10457.977533	1586									1
22206	38	1	77518.621658	72300.337808	year0304	25	2	3	4		3.47	1	1	1	1	2	1		1	1				40845.356248	2977		2	2	2	2	2	2	2	2										2	1		2		2
22207	33	1	6959.935642	6968.527821	year0304	12	1	1		6	0.64								1	1				2833.3816044	1834									2
22208	38	2	6070.492537	5888.142018	year0304	17	2	1		11	1.91	5							2	1				3325.6155975	1591									2													2
22209	36	1	10308.327577	10344.343178	year0304	8	1	4		2	0.57													9651.4864872	2348									2
22210	32	2	32432.116579	32601.577582	year0304	52	1	4	4		5	1	2		1	1	1		1	1				55034.03896	2095		2	2	2	2	2	2	2	2										2	1		2		1
22211	34	1	43529.720634	38562.168891	year0304	32	1	1	3		0.74	1	1	3	1	2	3		2	2				43576.105827	2843		2	2	2	2	2	2	2	2										2	2		2
22212	30	1	4905.133787	4905.133787	year0304	0	2	4																3064.9300204
22213	42	2	31996.515393	26649.845731	year0304	69	2	3	5		1.2	3	2		2				3	3				25453.190112	1321	59	1	1	2	2	2	2	1	2										2	2		1	1	1
22214	30	1	6027.643425	5627.6419511	year0304	19	2	4		15	0.25	5							2	1				3990.1494222	3303									2													2
22215	30	2	19224.670993	16214.261473	year0304	80	2	3	2		2.79	2	2		1	10	3		2	2				18266.453424	1443		2	2	2	2	2	2	1	2										2	2		2
22216	30	1	100324.62478	95660.054905	year0304	49	2	3	3			1	1	2	1	7	1		2	1				79808.120228	4193		2	2	2	2	2	1	2	2										2	2		1	1	2
22217	43	2	14017.535464	13847.734107	year0304	18	2	3		13	0.15	5							1	1				7755.4003316	2492									2													2
22218	33	1	5885.937353	5774.153321	year0304	12	1	1		6	5								2	1				2396.1581656	1625									2
22219	36	2	32277.158734	29595.839416	year0304	61	1	3	2		1.2	1	1	1	1	2	3		2	2				41244.817303	1605		2	2	2	2	2	2	2	2										2	2		2		1
22220	42	1	93483.093912	91750.845575	year0304	51	2	3	5		3.76	3	2		2				1	1				74365.690526	2235		2	2	2	2	2	2	2	2										2	1		1	1	2
22221	40	2	3050.313147	3050.313147	year0304	0	2	1			0.7													4103.8499652	875
22222	42	1	0	126909.9097	year0304	54	2	5	5		5	1	2						2	1							2	2	2	2	2	2	2	2										2	2		1	2	1
22223	35	2	7056.124635	7056.124635	year0304	0	2	3			0.77													5409.8049279	1243
22224	33	1	18727.96927	16352.971884	year0304	83	2	3	3		1.6	2	2						2	2						79	2	1	2	2	2	2	2	2							7			1	2		1	1	1
22225	42	1	7107.464814	7081.124865	year0304	9	2	4		3	5													3561.3317321	1654									2
22226	39	1	4226.83523	4087.185603	year0304	60	2	1	1			1	2		2				2	2				2541.1265672	995		2	2	2	2	2	2	2	2							7			1	9		2		1
22227	40	2	11362.366958	10994.836538	year0304	3	1	1			1.11													7496.5624841	3995									2
22228	29	1	34845.204453	32134.239708	year0304	1	1	3			1.64													26715.19687	2030									2
22229	43	2	4911.0631656	4821.427822	year0304	14	1	4		8	1.15	5							2	2				10302.770447	2281									2
22230	39	2	37755.360566	37182.325694	year0304	23	1	1	2		2.15	5	1	3					1	2				16362.955271	2392		2	2	2	2	2	2	2	2	1									1	1
22231	35	1	18402.389948	16671.075793	year0304	80	1	3	4		1.49	1	1	3	1	2	1		2	1				13356.327754	947	80	2	1	2	2	2	2	2	2										2	2		1	1	1
22232	35	2	29460.432305	29044.661408	year0304	12	1	3		5	0																							2
22233	42	1	6849.364644	6732.142526	year0304	15	1	1		9	0.59	5							1	1				7485.4244538	3288									2
22234	31	2	47905.403207	44971.347531	year0304	29	1	3	3		1.28	3	2		1	1	2		1	1				28112.135216	2469		2	2	2	2	2	2	2	2										2	2		2
22235	30	1	5685.8513588	5582.0747991	year0304	15	1	4		9	1.16	5							1	1				2186.7390999	2265									2
22236	38	1	27510.886808	25401.435382	year0304	25	1	4	5		5	1	2		2	3	3		1	1				17998.365967	3750		2	2	2	2	2	2	2	2										2	1		2		1
22237	42	1	4969.9390126	4968.9764238	year0304	14	1	4		8		5							1	1				2653.9291804	3223									2
22238	30	2	36069.246796	35353.31778	year0304	14	1	3		6	0.82	5							1	1				18937.80561	2608									2
22239	33	2	25119.739303	23042.658555	year0304	64	1	3	2		1.02	3	2		1	3	1		2	2				39974.906066	2076		2	2	2	2	2	2	2	2										9	9		2
22240	31	2	6614.259013	6614.259013	year0304	0	2	3			0.46													9599.6731543	579
22241	32	1	0	46639.1657	year0304	30	1	3	3		2.97	1	1	1					1	1							2	2	2	2	2	2	2	2										2	1		2
22242	32	2	71719.027319	67817.181717	year0304	9	1	3		2	3.02													123581.6027	2244									2
22243	38	2	23907.916139	23602.681561	year0304	48	2	1	3		1.7	1	2						1	2				12385.45322	1064		2	2	2	2	2	2	2	2										2	2		2
22244	38	1	9164.688022	8821.611398	year0304	11	2	4		4	1.86													4592.142926	1429									2
22245	34	1	4363.44899	4264.56846	year0304	85	1	1	1		1.79	1	2		1	0			2	1				4507.8572295	1761		2	2	2	2	2	2	2	2										2	2		1	1	2
22246	33	1	0	5125.5172217	year0304	17	1	4		11	1.36	5							1	1														2													2
22247	39	2	20208.025847	14943.112717	year0304	2	2	5			0.32													31163.929232	1350									2
22248	33	1	7913.249283	7451.824501	year0304	61	1	1	1		3.34	3	1	3	1	0			1	1				6932.2474911	2344		2	2	2	2	2	2	2	2										2	2		2		1
22249	31	1	46240.312974	42473.381395	year0304	77	1	3	2		4.12	3	1	3	1	1	1		2	2				38294.614508	2831		2	2	2	2	2	2	1	2										9	9		1	2	2
22250	34	1	7806.213664	7415.361406	year0304	2	1	1			3.14													4472.2150632	1799									2
22251	33	2	79835.145585	78130.600612	year0304	24	1	3	3		1.75	1	2		1	2	2		1	1				76084.953264	1541		2	2	2	2	2	2	2	2										2	2		2
22252	30	1	7301.493639	6739.392814	year0304	36	2	3	5		5	1	2		1	28	3		2	2				3847.2318321	1963		2	2	2	2	2	2	2	1										2	2		2		2
22253	33	1	33165.23781	29956.396971	year0304	78	1	3	4		1.98	1	1	3	1	0			3	2				51655.017184	1522		2	2	2	2	2	2	2	2										2	1		1	1	2
22254	34	2	47705.714553	45002.91726	year0304	58	2	3	1		1.2	1	1	3	1	0			2	1				75917.645286	391		2	2	1	2	2	2	1	2										2	2		2		2
22255	36	2	138206.60819	131780.7244	year0304	46	2	3	3		3.18	1	1	1	2	0			2	2				105625.66934	1283		2	2	2	2	2	2	2	2						6				1	2		2		2
22256	38	1	10721.844463	10743.117144	year0304	4	1	1			0.46													6142.5931157	1271									2
22257	38	2	8319.421134	8050.318722	year0304	2	1	1			2.36													11885.985859	2422									2
22258	41	2	24786.467465	22784.626046	year0304	15	1	2		8	0.36	5							2	1				13013.892562	2018									2
22259	43	2	4323.646938	4238.993908	year0304	16	2	1		10	1.64	5							1	1				2212.6122254	1851									2													2
22260	30	2	14071.67197	13642.787496	year0304	6	1	4		0	3.7													7050.8814637	3680									2
22261	39	2	19035.05651	18792.034181	year0304	42	2	1	3		1.98	1	1	2	1	2	3		2	1				9861.0769994	2467		2	2	2	2	2	2	2	2										2	2		2		2
22262	37	1	6716.9090281	6594.3138949	year0304	15	1	4		10	3.44	5							1	2				15414.183377	2310									2
22263	39	1	5198.047672	5086.540299	year0304	14	2	1		8	0.83	5							2	2				2116.1190865	3792									2
22264	30	1	27192.682246	23269.9449	year0304	47	1	4	4		5	3	1	1	1	2	2		1	2				25293.974684	1394		2	2	2	2	2	2	2	2										2	1		2		2
22265	38	1	32108.35767	30814.425884	year0304	18	1	3		15	0.45	5							1	1				17764.404332	2756									2													2
22266	33	2	6691.500934	6272.188098	year0304	0	2	3			1.09													4914.2576614	1103
22267	43	1	3073.614096	3056.959667	year0304	60	2	1	1		3.84	1	2		2	0			2	1				1592.2802883	2373		2	2	2	2	2	2	2	2										2	2		1	1	1
22268	37	2	0	49908.126107	year0304	74	2	3	5		2.96	1	2						2	1							2	2	2	2	2	2	1	2										2	2		1	1	1
22269	30	1	6218.960589	6227.424885	year0304	1	1	4																										2
22270	35	2	15287.252981	12592.370297	year0304	68	1	4	4		1.2	1	1	3	1	1	1		2	2				33295.397455	1320		2	2	2	2	2	2	2	2										2	2		2		1
22271	31	1	65066.721394	60562.58731	year0304	74	2	3	3		5	2	2		2	2	3		2	1				53885.989363	1819		2	2	2	2	2	2	2	2										2	1		1	1	1
22272	32	2	35685.098291	35955.033043	year0304	48	2	4	5		5	1	2		1	2	1		1	1				18097.470495	2747		2	2	2	2	2	2	2	2										2	2		2
22273	39	1	7978.908952	8033.220529	year0304	9	2	1		3	0.91													17030.195395	1844									2
22274	30	2	27605.570675	27057.634946	year0304	16	1	3		10	3.4	5							2	1				19107.671108	2564									2													2
22275	35	2	83217.040003	76232.61503	year0304	52	2	3	4		5	1	2						2	1				66199.056796	823		2	2	2	2	2	2	2	2										2	2		2		2
22276	30	1	5837.0547798	5739.6110715	year0304	14	2	4		7	0.79	5							1	1				2244.8908896	5406									2
22277	41	2	5393.0156425	5302.9847178	year0304	16	2	4		10	0.57	5							2	2				2675.6540372	2179									2													9
22278	42	2	11897.913664	10753.024637	year0304	71	1	4	1		1.07	3	1	2	1	3	1		2	2				20822.185393	2067		2	2	2	2	2	2	2	2										2	2		1	1
22279	38	1	12080.599914	11643.920167	year0304	82	1	4	2		3.63	1	2		2				2	1				6470.4390144	1633		2	2	2	2	2	2	2	2										2	2		1	1	2
22280	31	2	95007.469692	87573.602383	year0304	31	2	3	2		2.18	1	1	1	2	1	3		2	2				50060.409522	1691		2	2	2	2	2	2	2	2	1									1	2		2		2
22281	34	1	7849.507491	7476.512227	year0304	2	2	1			1.63													4497.0182922	2136									2
22282	40	1	4268.481179	4140.260981	year0304	13	2	1		6	5								1	2				12374.038046	2910									2
22283	34	1	50400.769231	49777.640537	year0304	64	1	5	5		3.63	1	2		1	4	1		2	1				40093.75225	2706		2	2	2	2	2	2	2	2										2	2		1	1	1
22284	31	1	6517.621726	6104.249642	year0304	82	2	1	3		1.67	2	2						2	2							2	2	2	2	2	2	1	2										2	2		2
22285	32	2	125594.46678	121691.68059	year0304	46	1	3	3		4.09	1	1	1					2	2				246057.62308	2745		2	2	2	2	2	2	2	2										2	2		2		1
22286	33	2	6632.3311607	6513.7795438	year0304	14	2	4		8	2.06	5							1	2				26845.856001	1733									2
22287	40	1	84378.769901	77296.840675	year0304	56	2	3	4			3	1	3	1	2	2		2	1							2	2	2	2	2	2	2	2										2	2		1	1	2
22288	42	2	6462.956839	6157.990894	year0304	2	1	1			0.69													3702.6571616	1721									2
22289	32	2	28398.567943	24121.4015	year0304	85	2	3	5		5	2	2						2	2							2	2	2	2	2	2	1	1										2	2		9		2
22290	36	2	12013.611902	11046.951191	year0304	11	2	4		4	2.32													22524.950969	2334									2
22291	42	1	0	5169.977336	year0304	21	2	4	3		0	5	1	1					2	1							2	2	2	2	2	2	2	2										2	2		2
22292	36	2	119658.02036	111526.86253	year0304	51	1	3	4		3.22	6	1	3	1	4	3		1	1				152902.96241	2971		2	2	2	2	2	2	2	2										2	2		2		2
22293	40	1	12509.598498	11899.518481	year0304	7	1	1		1	0.41													6538.9394533	1841									2
22294	36	1	10755.62645	10427.81031	year0304	10	1	4		4																								2
22295	36	2	8871.0473859	8712.4791568	year0304	14	2	4		7	1.06	5							2	2				10923.82624	1494									2
22296	36	2	16133.697282	14581.215602	year0304	70	1	4	1		2.6	1	1	3	1	0			2	1				15184.877999	2392		2	2	2	2	2	2	2	2										2	2		1	1	2
22297	34	1	0	3300.106301	year0304	64	1	1	1		1.44	1	1	3					2	1							2	2	1	2	2	2	2	2										2	2		2		1
22298	30	2	30991.481602	31268.461018	year0304	15	2	3		10	3.98	5							1	1				17336.695911	1225									1
22299	34	2	87119.037027	84592.019782	year0304	29	2	3	4		1.53	3	2		1	3	2		2	2				155591.22631	3510		2	2	2	2	2	2	2	2										2	2		2		2
22300	41	1	6526.5833212	6093.4716117	year0304	13	2	4		7	0.85								2	1				13691.921178	2866									2
22301	32	2	18286.630774	16863.926786	year0304	2	1	3			1.05													26540.490504	2358									2
22302	39	2	100220.28141	95538.223374	year0304	40	1	3	4		3.98	1	2		1	6	3		2	1				58449.955124	3641		2	2	2	2	2	2	2	2	1									1	2		1	1	1
22303	41	2	5337.624712	5344.889469	year0304	2	1	4			0.18													15579.914351	3082									1
22304	41	1	11991.901535	11626.405495	year0304	8	1	4		3	1.07													7455.6978334	2439									2
22305	36	1	5884.8549973	5789.5762067	year0304	12	1	4		6	0.28								1	1				2263.2745226	4358									2
22306	41	2	7216.361177	6975.259473	year0304	32	2	4	4		1.09	1	2		2				2	1				16075.298977	1758		2	2	2	2	2	2	2	2										2	1		2		2
22307	32	1	0	19076.818727	year0304	77	2	4	1			2	2						3	3							1	2	9	1	2	2	2	2										2	2		1	1	1
22308	42	2	18236.353293	18007.727349	year0304	41	2	1	4		1.44	1	2		2	0			1	2				9447.3102256	2305		2	2	2	2	2	2	2	2	1									1	2		2
22309	42	2	29378.574743	29348.026612	year0304	29	1	1	3		0.64	1	2		1	1	2		1	2				17706.814993	2202		2	2	2	2	2	2	2	2										2	2
22310	37	1	7407.0495701	7012.4009464	year0304	12	2	4		5	4.95								2	1				2848.7000253	1859									2
22311	35	2	36453.490768	34692.021025	year0304	17	1	3		11	3.24	5							1	1				24625.799717	6605									2													2
22312	32	1	15460.099647	14200.654505	year0304	76	1	3	1		1.2	1	1	3	2	0			2	1				14511.923055	942	49	1	1	1	1	1	2	2	2		2								1	2		2		2
22313	42	1	2256.137006	2256.137006	year0304	0	2	1			0.82													1292.5510801	255
22314	38	1	29102.083555	28232.099986	year0304	46	2	4	4		2.67	3	2		2	4	3		2	1				14758.936466	1772		2	2	2	2	2	2	2	2		2								1	1		1	1	1
22315	31	2	42025.003254	40719.09698	year0304	44	1	3	3		0.36	3	1	1	1	0			3	3				32117.994617	2523		2	2	2	2	2	2	2	2										2	1		2		2
22316	32	1	32241.543984	30882.439273	year0304	41	2	4	3		2.9	6	1	1	2	2	3		2	2				25930.236628	1223		2	2	2	2	2	2	1	2										2	1		2		1
22317	32	2	118161.62464	114655.83691	year0304	57	1	5	4		3.98	1	1	3	1	0			1	1				93997.432501	2231		2	2	2	2	2	2	2	2										2	2		2		2
22318	36	1	6498.073926	6379.472909	year0304	13	1	4		7	1.1								2	1														2
22319	42	1	5100.7130234	5009.5387797	year0304	16	2	4		10	3.4	5							2	2				3376.544644	1955									2													2
22320	42	1	0	69966.134441	year0304	77	2	5	9			2	2						2	2							2	2	2	2	2	2	2	2										2	2		2
22321	42	2	87088.378779	83140.203206	year0304	52	1	2	5		2.9	1	1	2	2				2	2				50791.234668	3345		2	2	2	2	2	2	2	2										2	2		1	1	1
22322	36	2	53517.826294	54857.010443	year0304	9	2	2		3	1.92													33427.815786	1832									2
22323	34	1	56530.651976	54122.67166	year0304	63	1	3	5		4.13	1	2		1	5	1		2	2				44970.066716	1930	40	2	1	1	2	2	2	2	2			3		5					1	1		1	1	1
22324	29	1	36593.04788	36920.090038	year0304	18	2	3		12	3.26	5							2	1				24720.076162	1287									2													2
22325	34	1	4580.466592	4289.956173	year0304	72	2	1	3		1.82	1	2		1	3	3		2	2				6152.4712486	2121		2	2	2	2	2	2	2	2										2	2		1	1	2
22326	43	1	7608.682403	7269.122617	year0304	5	2	1			0.42													11305.917879	1537									2
22327	31	1	13041.539365	12421.827564	year0304	3	2	1			2.34													7471.5568015	1402									2
22328	33	2	6359.502019	6325.042951	year0304	61	2	1	2		0.75	1	1	3	1	1	1		2	1				3294.5286532	1267		2	2	2	2	2	2	2	2										2	2		2		1
22329	34	1	22199.673945	21079.28704	year0304	85	1	3	5		5	1	2		2	4	3		2	1				20838.155477	2827		2	2	2	2	2	2	1	2										2	2		2		2
22330	34	2	7805.192438	7799.492484	year0304	21	2	3	3		2	1	1	3	2				2	2				4112.6358918	2976		2	2	2	2	2	2	2	2										2	1		2		2
22331	41	2	6420.590262	6305.8234718	year0304	14	2	4		8	1.28	5							2	2				2469.3145994	642									2
22332	35	2	39944.18186	38014.038374	year0304	12	1	3		5	5								1	2				32960.864753	2059									2
22333	37	2	15218.768963	13753.102122	year0304	68	1	4	4		2.24	1	1	3	1	0			3	3				14156.130439	1780		2	2	2	2	1	2	2	2										2	2		2		1
22334	40	1	7243.189864	6901.407256	year0304	2	1	1			0.76													9480.9838712	1816									2
22335	31	1	23854.408667	22204.969502	year0304	58	2	1	4		2.48	1	2		2	2	3		2	2				12357.73377	1104		2	2	2	2	2	2	2	2										2	2		2		1
22336	29	1	54490.714167	49796.010342	year0304	4	2	3			5													40018.138264	1787									2
22337	39	1	11602.571369	10152.637641	year0304	4	1	1			1.08													6647.1655378	1127									2
22338	34	2	7655.093259	7167.164359	year0304	0	1	3			1.09													15062.191704	563
22339	35	2	28290.713056	27444.984761	year0304	50	2	5	4		3.87	4	1	1	1	4	3		2	2				58351.355187	1997		2	2	2	2	2	2	2	2	1									1	1		2
22340	42	1	9934.459584	9768.619279	year0304	9	1	1		3	1.09													5202.4846084	1177									2
22341	35	1	6532.6553103	6415.8853799	year0304	12	2	4		6	1.63								1	2				3488.4139443	2047									2
22342	31	2	16069.918778	15958.21117	year0304	2	2	3			0.49													11801.794882	1070									2
22343	30	2	12186.083817	12218.756002	year0304	65	2	4	4		1.6	1	1	1	2				2	1				11335.200138	1263		2	2	2	2	2	2	2	2										2	2		1	1	9
22344	36	1	37047.852301	35810.067762	year0304	30	2	4	3		0.78	5	2		1	2	2		1	1				18506.02044	2533		2	2	2	2	2	2	2	2										2	2		2
22345	29	1	32292.642627	31639.079552	year0304	16	2	3		10	2.91	5							1	1				21814.979387	2353									2													2
22346	39	2	20723.463276	18937.33272	year0304	85	2	3	5		4.8	2	1	3	1	0			3	3				19452.481638	752		2	2	2	2	2	2	1	2										2	2		1	1
22347	40	2	2561.927376	2545.111434	year0304	20	2	1	2		0.57	5	1	2	2				2	2				1544.1039761	2612		2	2	2	2	2	2	2	2			3							1	2		2		2
22348	41	2	67844.633415	65324.140175	year0304	24	1	2	4		2.58	5	2		1	2	1		1	1				39812.993536	2784		2	2	2	2	2	2	2	2										2	2		2
22349	35	1	8641.369829	7860.207002	year0304	85	1	3	2		1.65	1	1	3	1	2	1		2	1				7156.4811122	2762		2	2	1	2	2	2	2	2							7			1	2		2		2
22350	31	2	13360.372159	12657.163305	year0304	78	1	3	2		1.29	1	1	3	1	0			2	2				20808.843808	1825		2	2	2	1	2	1	1	2										2	2		2		2
22351	37	1	12563.257035	11552.369795	year0304	9	2	4		2	0.49													23555.509453	3767									2
22352	39	2	58632.879542	54397.174845	year0304	4	2	3			1.33													85097.435494	1262									2
22353	42	1	4485.900314	4414.338575	year0304	0	1	1			2.43													6409.0213534	682
22354	36	1	5890.128677	5789.5762067	year0304	12	1	4		5	1.44								1	1				3145.3070818	1826									2
22355	43	1	5534.268081	5425.912203	year0304	15	2	1		9	0.66	5							1	2				2705.8668907	2591									2
22356	32	1	81001.797456	77992.502946	year0304	20	1	3	3		4.64	5	1	1	1	1	2		1	1				42680.677275	1448		2	2	2	2	2	2	2	2										2	2		2
22357	36	2	11476.572328	11046.951191	year0304	8	2	4		2	0.53													5750.5569535	1857									2
22358	32	2	92784.175497	90803.158254	year0304	21	1	3	3		1.76	5	1	1	1	20	3		1	1				88425.712819	2736		2	2	2	2	2	2	2	2			3							1	2		2
22359	41	1	11420.58973	10198.041423	year0304	84	1	4	5		5	2	2		1	4	3		2	2				19986.83495	1181		2	2	2	2	2	2	2	2										9	9		1	1	1
22360	35	2	21499.478559	21061.508285	year0304	17	2	2		10	0.32	5							2	2				14881.234304	2759									2
22361	35	2	6242.2381265	6138.030293	year0304	13	2	4		7									1	2														2
22362	41	2	25150.926639	23201.532745	year0304	54	1	4	5		5	1	2		2	3	3		1	2				36843.980629	2236		2	2	2	2	2	2	2	2										2	1		2		2
22363	43	2	18167.954446	16388.298951	year0304	64	1	5	5		0.67	1	1	3	2				2	1				10595.820598	1993		2	2	2	2	2	2	2	2										2	2		1	1	1
22364	41	1	0	15833.313887	year0304	84	1	3	1		2	2	1	1					2	1							2	2	2	2	2	2	2	2										2	2		2		2
22365	37	2	109005.65619	101451.24293	year0304	49	1	3	5		5		1	1	1	3	1		3	3				173468.79338	3601		2	2	2	2	2	2	2	2										2	1		1	2	2
22366	32	2	8495.932548	8489.728162	year0304	26	2	3	4		3.2	1	2		2				1	1				8096.8428894	2941		2	2	2	2	2	2	2	2										2	2		2		2
22367	40	2	44834.052186	43482.901685	year0304	11	2	2		5	5													23069.874246	1829									2
22368	30	1	49478.59203	47987.470412	year0304	6	2	3		0														103743.9466	1622									2
22369	38	1	29102.083555	28232.099986	year0304	56	2	4	4		2.48	1	1	3	2	0			2	2				65919.005325	2695		2	2	2	2	2	2	2	2										2	2		2		1
22370	38	1	36135.585568	31941.550819	year0304	36	1	1	1			1	2		1	1	1		2	2				15660.95414	2076		2	2	2	2	2	2	2	2										2	2		2
22371	43	2	32135.393994	30941.533268	year0304	21	1	3	4		0.75	5	2		1	3	1		2	2				71049.037373	2498		2	2	2	2	2	2	2	2										2	2		2
22372	38	1	6656.1828979	6301.540554	year0304	18	2	4		15	0.45	5							2	1				3302.3532331	2010									2													2
22373	33	2	3990.409294	3990.409294	year0304	0	1	4			1.84													2493.3724073
22374	39	1	19699.845438	17084.522444	year0304	85	1	3	4		5	2	1	3	1	4	3		2	2				30682.603889	2083		2	2	2	1	2	2	1	2										2	2		2		2
22375	30	2	85146.080091	82500.207596	year0304	43	1	3	4		4.08	1	1	3	1	5	3		2	2				65073.673534	3454		2	2	2	2	2	2	2	2										2	2		2		2
22376	39	2	13277.516095	12951.511531	year0304	62	1	4	4		5	1	1	3	1	0			2	1				22530.609012	2279		2	2	2	2	2	2	2	2										2	2		1	1	2
22377	40	1	41157.727376	40319.294895	year0304	13	2	3		7	5								1	1				80208.19125	1955									2
22378	29	1	85621.334312	82275.985846	year0304	30	2	3	5		4.91	1	1	3	1	1	3		1	1				152916.38727	1072		2	2	2	2	2	2	2	2										2	1		1	1	2
22379	30	1	5404.0746841	5318.6211245	year0304	18	2	4		9	0.79	5							2	1				9754.5759403	992									2													2
22380	42	1	9132.503926	8458.354432	year0304	10	1	4		3														8550.5856869	2067									2
22381	41	1	5807.5352937	5422.1404527	year0304	16	2	4		11	1.22	5							1	1				5161.1925213	2369									2													2
22382	41	2	6514.241593	6114.038642	year0304	1	2	4			0.58													13536.604905	1890									2
22383	30	2	0	62423.912872	year0304	26	2	3	4		5	1	2						2	1							2	2	2	2	2	2	2	2										2	1		2
22384	36	2	107198.0699	98200.911672	year0304	51	2	3	4		2.08	3	2		1	1	2		1	1				136981.22703	1198		2	2	2	2	2	1	1	2	1									1	1		1	1	1
22385	37	1	7270.799991	7064.344074	year0304	2	1	4			1.02													11006.165326	1509									2
22386	36	2	22781.479031	21328.975772	year0304	3	1	5			0.8													16730.784165	1835									2
22387	38	1	83575.551095	78418.947157	year0304	54	2	3	3			1	2		2	0			2	2				48742.501442	3280		2	2	2	2	2	2	2	2										2	2		2		2
22388	32	1	0	39037.158952	year0304	19	1	3		14	5	5							1	2														2													2
22389	38	2	6113.664912	5944.925588	year0304	12	1	1		6	3.71								1	1				2488.8657867	2380									2
22390	34	1	5938.088744	5738.868986	year0304	17	1	1		11	0.95	5							1	1				3038.7975565	1350									2													2
22391	41	2	25253.553309	23022.518333	year0304	29	1	4	4		1.03	5	1	1	1	2	1		1	1				56255.280151	6390		2	2	2	2	2	2	2	2	1									1	1		2		2
22392	42	2	71587.544106	66768.519757	year0304	29	2	5	5		3.87	5	2		2				2	1				37720.210697	2152		2	2	2	2	2	2	2	2										9	9		2
22393	38	2	9810.499702	9347.57408	year0304	2	1	1			0													5620.4795863	749									2
22394	42	2	49356.879598	47869.425991	year0304	8	2	3		2														94508.064797	1344									2
22395	30	1	5837.0547798	5739.6110715	year0304	12	2	4		5	0.58								1	1				13395.06496	2117									2
22396	37	2	51997.766589	49908.126107	year0304	70	2	3	3			1	2		2				2	1				48808.714369	1971		2	2	2	2	2	2	1	2										2	2		2		2
22397	36	1	6400.0487216	6298.8460226	year0304	15	2	4		9	0.28	5							1	2				2461.4144651	1977									2
22398	42	2	79054.004695	72418.984217	year0304	50	2	3	5		4.7	5	2		1	2	3		2	1				154878.16453	3425		2	2	2	2	2	2	2	2										2	1		2		1
22399	43	2	11815.803499	11258.254104	year0304	5	1	1			2.99													6176.2832504	1500									2
22400	31	2	14993.266834	14510.384372	year0304	1	1	3			0.07													28641.264845	1678									2
22401	42	1	15924.176383	15348.854599	year0304	11	2	1		5	0													8323.7863493	2195									2
22402	33	2	0	24765.93297	year0304	27	1	4	2		0.77	5	2						2	2							2	2	2	2	2	2	2	2										2	2		2
22403	31	2	27204.194426	26100.524138	year0304	24	2	4	4		0.69	5	2		2	2	3		1	1				13588.949071	2224		2	2	2	2	2	2	2	2		2								1	2		2		2
22404	30	2	93751.045208	90859.018144	year0304	42	2	3	5		3.98	1	1	3	1	0			2	1				71650.097137	1378		2	2	2	2	2	2	2	2										2	1		2		2
22405	30	1	19331.952671	16433.403418	year0304	80	1	3	3		1.24	1	1	3	1	6	1		2	2				18368.387849	1773	65	2	1	2	2	2	2	2	2		2								1	1		2		2
22406	41	2	14252.931933	11740.382457	year0304	69	1	4	3		1.91	1	1	3	1	12	3		1	1				13257.732217	822		2	2	1	2	2	2	2	2										2	2		1	1	2
22407	33	2	13808.019142	12629.44048	year0304	68	1	4	1		1.18	3	1	1	1	15	2		2	1				12843.88511	1652		2	2	2	2	2	2	2	2										2	2		1	2	2
22408	31	1	26865.740117	23291.658707	year0304	85	1	3	3		2.97	1	2		1	30	2		3	3				25526.667829	2174		1	2	2	2	1	2	1	2										2	2		1	1	2
22409	31	2	39328.857797	36124.962606	year0304	71	1	3	1		1.52	1	1	3	1	4	1		2	1				28544.613847	961		2	2	2	2	2	2	2	2										2	2		1	1	2
22410	32	2	24247.19225	23023.469921	year0304	83	1	3	3		4	1	1	3	1	0			2	2				17598.444969	921	75	2	1	2	1	2	2	2	2										2	2		2		1
22411	34	1	12742.749192	12104.727673	year0304	5	1	1			2.72																							2
22412	39	2	11562.73785	9987.730224	year0304	4	2	2			1.76													8491.7081574	1574									2
22413	42	1	24655.312062	22902.920152	year0304	68	2	4	2		5	6	1	1					2	2				36117.947186	1477		2	2	2	2	2	2	2	2										2	1		1	1	2
22414	29	2	60904.757823	58642.087621	year0304	25	1	3	5		2.69	5	1	1	1	1	1		1	1				35740.494236	3510		2	2	2	2	2	2	2	2										2	2		2		1
22415	31	1	27197.146258	24402.379537	year0304	84	2	3	4		5	2	2		2	5	3		2	2				25529.130007	612		2	2	2	2	2	2	2	2										2	2		2
22416	30	2	6661.424053	6401.15265	year0304	33	2	3	5		4.79	1	2						2	1				15418.59282	2340		2	2	2	2	2	2	2	2										2	2		2
22417	42	1	32951.47509	29939.454776	year0304	85	2	4	4		1.41	2	2		2				2	3				17649.000176	1199		1	2	2	1	2	2	1	2										2	1		1	1
22418	29	1	22331.434626	19499.461864	year0304	83	2	3	5		3.51	1	2		1	2	1		2	1				21218.366267	1580		2	2	2	2	2	2	2	2										2	2		1	1	2
22419	40	2	33845.242312	32209.805787	year0304	15	1	3		8	4.24	5							1	2				18933.095278	4445									2
22420	30	1	8720.719813	8019.01767	year0304	7	2	4		0	0.24																							2
22421	38	2	14146.796428	13515.454114	year0304	4	2	1			2.68													19032.908174	1398									2
22422	38	2	6070.492537	5888.142018	year0304	14	2	1		7	2.27	5												2968.0428424	1490									2
22423	34	1	5123.529526	4951.637802	year0304	18	1	1		11	0.65	5							1	1				12591.16607	2912									2													2
22424	38	1	62145.329221	59368.487124	year0304	24	2	3	3			1	1	3	2	0			2	2				59226.101922	1350		2	2	2	2	2	2	2	2										2	1		1	2
22425	41	1	27034.275647	26652.744754	year0304	14	1	5		8	1.17	5							1	1				15123.027098	2630									2
22426	33	1	5718.585356	5568.02967	year0304	0	1	1			1.17													8170.1627528
22427	35	1	29633.250556	27959.868615	year0304	73	1	2	4		2.48	1	1	3	1	3	1		2	2				46153.930071	2721		2	2	2	2	2	2	2	2										2	2		2		1
22428	39	1	0	78317.718932	year0304	32	1	5	4		5	5	1	1					1	2							2	2	2	2	2	2	2	2		2								1	1		2		1
22429	29	2	15250.482138	15215.78407	year0304	85	2	4	2		2.15	2	2		2				2	2				8168.2462226	2510		2	2	2	2	2	2	2	2										2	1		1	1	1
22430	32	1	6842.1196878	6717.2392447	year0304	14	1	4		8	1.18	5							1	1				19107.950165	2339									2
22431	38	1	7245.515162	6502.537909	year0304	2	2	1			1.25																							2
22432	34	2	24291.98101	23800.341413	year0304	15	2	3		8	0.53	5							1	1				12754.26728	1145									2
22433	38	2	26054.946345	25669.244882	year0304	44	1	1	4		0.89	1	2		1	2	3		1	1				13497.71838	1777		2	2	2	2	2	2	2	2										2	2		1	2
22434	38	1	6564.4293131	6447.0914284	year0304	17	2	4		11	0.92	5							1	2				3256.8312347	1733									2													2
22435	33	2	62258.844728	57510.1132	year0304	11	1	3		5	3.08													32036.000507	2400									2
22436	29	2	34979.492742	34266.918342	year0304	13	2	2		7	1.85								1	1				28864.136796	4024									2
22437	34	2	22173.388219	20263.017029	year0304	3	2	3			0.48													16812.900864	1489									2
22438	30	1	5456.955367	5278.563705	year0304	1	2	4																4378.8076844	1043									2
22439	40	1	3572.257973	3605.073954	year0304	79	1	1	3		0.89	2	1	3					2	1							1	2	2	2	2	2	2	2										2	2		2		1
22440	32	1	45668.878938	44744.597413	year0304	15	2	3		10	4.64	5												117446.10892	2104									2
22441	40	2	3570.865615	3463.600975	year0304	18	2	1		12	0.32	6							2	2				1956.2377045	2230									2													2
22442	32	1	93639.883815	85780.667206	year0304	52	2	3	3		5	1	2		1	4	3		2	1				71565.141021	5113		2	2	2	2	2	2	2	2										2	2		1	1	2
22443	35	1	79842.990522	73696.328891	year0304	38	2	3	4		3.34	3	1	1	1	2	2		1	1				184805.31349	3584		2	2	2	2	2	2	2	2										2	9		2		2
22444	43	2	3770.055159	3758.795022	year0304	78	1	1	3		1.32	1	1	1	1	1	1		2	2				5063.9286425	1234		2	2	2	2	2	2	2	2										2	2		2		2
22445	38	2	6648.222924	6226.567621	year0304	71	2	1	4		1.06	3	2		2	0			2	1				5984.7216047	2722		2	2	2	2	2	2	1	2										9	2		1	1	1
22446	30	2	62902.523023	61559.503246	year0304	25	1	3	3			5	2		1	5	1		1	1				59947.727149	4368		2	2	2	2	2	2	2	2										2	2		2
22447	35	2	62076.101338	57341.308381	year0304	10	1	3		4	5													31941.967806	3009									2
22448	32	2	46496.381137	41984.327148	year0304	78	1	3	3		2.55	6	1	3					2	2						73	1	1	9	2	2	2	2	2										2	2		1	1	1
22449	34	1	35920.948335	33647.258445	year0304	28	2	1	5		2.64	5	2		2				1	1				21649.981052	210		2	2	2	2	2	2	2	2	1									1	2		2		1
22450	29	1	22331.434626	19499.461864	year0304	85	2	3	4		2.23	2	1	3	1	3	1		2	1				20961.835202	1848	85	2	1	2	1	2	2	2	2										2	2		1	1	1
22451	38	2	6113.664912	5944.925588	year0304	17	1	1		11	0.07	5							1	1				3349.2668454	2810									2													2
22452	37	1	50501.966768	48472.438173	year0304	72	2	3	4		4.13	1	2						2	1				87119.652159	2534		2	2	2	2	2	2	2	2										2	2		1	1	1
22453	31	2	30704.858905	30937.121359	year0304	45	2	4	3		0.85	3	1	1					2	2							2	2	2	2	2	2	2	2										2	2		2
22454	35	1	21486.776849	17466.077616	year0304	85	2	3	3		5	2	1	3	1	15	2		3	3				37066.28959	1370		2	2	2	2	2	2	2	2		2								1	1		2		2
22455	42	1	4464.2917909	4382.8107932	year0304	19	1	4		15	5	5							1	2				7280.3283556	5975									2													2
22456	31	1	123462.12452	123109.20559	year0304	49	1	3	5		5	5	2		1	2	1		1	1				72004.942877	3196		2	2	2	2	2	2	2	2										2	2		2		2
22457	41	1	16239.630715	16202.682125	year0304	78	2	4	1		1.44	2	2		1	0			3	3				23019.859715	1586		2	2	2	2	2	2	2	2										2	2		1	1	1
22458	41	1	2937.957843	2840.891197	year0304	64	2	1	1		1.98	1	2		1	0			2	1				6204.6982255	2159		2	2	2	2	2	2	2	2										2	2		1	1	2
22459	30	2	40142.742706	41147.240243	year0304	8	2	3		2	2.56													20655.907306	3408									2
22460	43	2	32915.225399	30941.533268	year0304	20	1	3	4		0.32	5	2		1	3	2		1	1				17343.369614	3209		2	2	2	2	2	2	2	2										2	1		2
22461	40	1	95983.119896	94185.731777	year0304	43	1	3	3			6	1	3	1	3	2		2	2				122650.39426	1878		2	2	2	2	2	2	2	2										2	2		2
22462	32	1	6842.1196878	6717.2392447	year0304	13	1	4		7	1.18								1	1				19107.950165	2826									2
22463	40	2	8606.024285	8295.098739	year0304	7	2	1		1	1.02													12787.891342	1568									1
22464	30	2	45024.742623	41521.807519	year0304	3	1	3			3.63													86009.646351	1608									2
22465	37	1	33867.583639	33994.392332	year0304	73	1	3	4		4.85	2	2		2				2	2				32179.517629	1645		2	2	2	2	2	2	1	2										2	2		2		2
22466	40	2	26197.625111	26176.488723	year0304	29	1	1	2		2.8	1	1	2	1	2	1		1	1				15789.61897	4841		2	2	2	2	2	2	2	2										2	2		2		2
22467	42	1	5937.260617	5445.738701	year0304	20	1	4	2		1.9	5	1	1	1	1	1		1	2				2965.7607529	1725		2	2	2	2	2	2	2	2										2	2		2
22468	41	2	0	41531.945473	year0304	46	2	5	2		0.85	1	2						2	2							2	2	2	2	2	2	2	1										2	2		2		2
22469	36	2	125521.27717	119657.21556	year0304	46	1	3	5		5	1	2		1	1	1		1	1				73205.871251	2867		2	2	2	2	2	2	2	2										2	1		2		2
22470	29	1	33187.683299	32528.949681	year0304	17	1	3		10	4.21	5							1	1				56242.768254	3879									2													2
22471	37	2	5765.059101	5902.981013	year0304	2	1	4			0													3602.2468449	1522									2
22472	31	1	63130.898306	60347.287475	year0304	60	2	5	4		2.56	4	1	1	1	1	1		2	1				48248.368708	1633		2	2	2	2	2	2	2	2										2	2		2		2
22473	40	2	3588.370524	3489.330222	year0304	19	1	1		10	0.91	5							1	1				6594.7513289	1407									2													2
22474	34	2	45852.568597	45002.91726	year0304	59	2	3	3		1.36	1	2		1	4	3		2	2				35043.246575	1498		2	2	2	2	2	2	2	2										2	2		1	1	1
22475	36	2	18390.012115	17721.922931	year0304	65	2	4	1		1.04	2	1	3	1	3	3		3	3				9326.3776083	3077		2	2	2	2	2	2	2	1										2	1		1	1	1
22476	40	2	3570.865615	3463.600975	year0304	16	2	1		10	0.82	5							1	2				6562.5805926	1183									2													2
22477	30	2	36548.759593	34971.804644	year0304	75	2	3	3		1.65	1	2		2	0			2	1				34727.055411	1391		2	2	2	2	2	2	2	2										2	2		2		2
22478	34	1	6296.144248	6069.652831	year0304	15	2	1		10	0	1							1	2				16150.794944	2482									2
22479	32	2	68641.51944	65614.930526	year0304	63	2	3	3		3.3	1	1	2	1	5	3		2	1				40032.752598	2212		2	2	2	2	2	2	1	2										2	2		1	1	2
22480	40	2	4940.441084	4503.149639	year0304	61	1	1	3		0.64	1	2		1	7	1		2	1				4327.9769264	2740		2	2	2	2	2	2	2	2										2	2		2
22481	36	1	11610.636448	11175.996672	year0304	6	2	4		0																								1
22482	43	2	4482.14124	4358.432549	year0304	17	1	1		11	1.09	5							1	1				2455.4644828	3613									2													2
22483	36	2	8183.124226	7957.267089	year0304	18	1	1		13	4.9	5							1	1														2													2
22484	41	1	0	26100.524138	year0304	25	2	4	2		4.59	4	1	1					1	2							2	2	2	2	2	2	1	2										2	2		2		2
22485	37	1	79805.767091	74555.024987	year0304	20	2	3	3		3.6	5	2		2				2	2				42050.476617	2078		2	2	2	2	2	2	2	2										2	2		2		2
22486	29	1	36954.580359	37284.853633	year0304	12	2	3		5	2.72								1	2				30493.925987	2288									2
22487	39	1	4940.412289	4804.055154	year0304	16	1	1		10	0.79	5							1	1				4608.883051	1660									2													2
22488	34	2	38390.854077	33763.879827	year0304	63	2	3	1		1.24	1	2		2				2	1				49057.098724	1079		2	2	2	2	2	2	2	2										2	2		1	1	1
22489	35	1	17139.898477	16886.169921	year0304	41	1	1	4		1.44	3	2		1	2	1		1	1				15015.073324	1617		2	2	2	2	2	2	2	2										2	2		2
22490	31	1	8676.461431	8665.387942	year0304	17	2	1		11	1.65	5							2	1				4753.2511226	1889									1													2
22491	42	2	5543.813039	5362.581939	year0304	2	2	4			0.61													16181.754429	818									2
22492	32	1	104523.92599	97421.179864	year0304	51	1	3	3		5	1	1	3	1	2	1		1	1				215587.09809	1772		2	2	2	2	2	2	2	2										2	1		2		2
22493	32	1	10025.039633	9649.756073	year0304	11	2	4		5	1.18													29189.887685	831									2
22494	31	1	58034.09292	54876.770816	year0304	10	1	3		3	1.11													247399.59798	2594									2
22495	35	2	7740.045306	7481.447093	year0304	32	2	4	5			4	2						2	2							2	2	2	2	2	2	2	2										2	2		2		2
22496	37	2	7103.634694	7273.580372	year0304	1	1	4			3.84													10753.119046	1326									2
22497	41	1	12553.055642	11626.405495	year0304	11	1	4		5	0.96													36550.706801	1956									2
22498	37	1	6810.7938814	6445.4392951	year0304	14	1	4		8	4.54	5							1	1				14288.157891	1796									2
22499	42	2	3833.599974	3772.444117	year0304	0	1	1			0.96													5017.9962426	624
22500	29	2	13915.002663	13177.39773	year0304	0	1	3			4.31													10551.006368
22501	34	1	38602.509609	37244.11396	year0304	37	1	1	2		1.86	1	1	1	1	2	1		2	1				23266.189796	2482		2	2	2	2	2	2	2	2										9	1		2
22502	36	2	9331.7446567	8712.4791568	year0304	12	2	4		55	1.2								1	2				3588.9244412	1663									2
22503	42	1	9417.785263	9065.234041	year0304	6	2	4		0	4.26													4718.962159	1469									2
22504	42	2	6600.463184	6156.142971	year0304	26	2	3	3		5	1	1	3	1	5	1		2	1				3873.3232808	2116		2	2	2	2	2	2	2	2										2	2		2		2
22505	35	2	36101.984219	34895.801536	year0304	38	2	4	3		0.64	1	1	1					2	2				23618.894173	1446		2	2	2	2	2	2	1	2										2	1		2
22506	29	1	76658.549143	74434.953907	year0304	20	2	3	4			5	2		1	8	3		1	1				40392.175224	1799		2	2	2	2	2	2	2	2				4						1	2		2
22507	38	1	51457.624376	46417.054496	year0304	63	1	3	3		3.92	1	1	3	2	0			2	1				81888.337932	2867		2	2	2	2	2	2	2	2										2	2		1	1	2
22508	40	2	5764.527852	5492.518503	year0304	2	1	1			1.01													7545.4870873	1803									2
22509	37	2	6100.0255094	5988.6895597	year0304	18	1	4		12	5	5							1	2				5421.1303843	5592									2													2
22510	34	1	5123.529526	4951.637802	year0304	17	1	1		10	1.85	5							1	1														2													2
22511	30	1	10579.801009	10183.750167	year0304	11	2	4		5	0.46													19836.623734	2464									2
22512	42	2	8318.708596	8082.497091	year0304	5	1	5			1.2													14334.262178	2117									2
22513	29	1	79245.738768	76894.563087	year0304	55	1	3	4		4.4	1	1	3	2	0			3	1				101262.81698	2154		2	2	2	2	2	2	2	2							7			1	2		2		2
22514	33	2	45147.068743	45255.775629	year0304	65	1	3	4		5	1	2		1	2	1		2	1				71845.882252	3363		2	2	2	2	2	2	2	2	1									1	2		1	1	1
22515	34	1	32982.324419	33647.258445	year0304	20	2	1	2		0.74	5	1	1	1	10	2		2	2				94865.192287	2872		2	2	2	2	2	2	2	2										2	1		2
22516	43	1	20155.464025	19898.137351	year0304	40	2	1	2		1.52	1	2		2	3	3		2	2				12117.241937	1192		2	2	2	2	2	2	2	2										2	2		2		2
22517	42	1	0	6227.451168	year0304	34	2	4	4		0.66	5	2						2	2							2	2	2	2	2	2	2	2										2	2		2
22518	30	2	30497.582086	29892.243582	year0304	13	1	3		7	3.65								1	2				25165.784643	3221									2
22519	34	2	32440.989677	32404.092894	year0304	34	1	4	3		3.06	5	2		2				2	2				75235.667586	1343		2	2	2	2	2	2	2	2									9	1	1		2
22520	37	1	7684.310904	7174.3710365	year0304	13	2	4		5	0.7								1	1				9462.4764629	1764									2
22521	30	1	5837.0547798	5739.6110715	year0304	15	2	4		8	0.58	5							2	2				13395.06496	1305									2
22522	36	1	90507.672945	81784.036681	year0304	30	1	3	5		5	5	2		1	2	1		1	1				205904.17388	1420		2	2	2	2	2	2	2	2		2								1	1		2		2
22523	33	2	6874.514607	6679.311298	year0304	1	1	4			0.64													5516.2953264	850									2
22524	30	1	15264.633553	13237.950044	year0304	1	2	3			1.24													11210.391081	1380									2
22525	31	1	124618.27452	115991.40491	year0304	54	1	5	2		5	1	1	1	2				2	2				257032.94168	1764		2	2	2	2	2	2	2	2										2	2		1	2
22526	37	1	43057.344663	42180.21469	year0304	14	2	3		8	1.74	5							1	1				22606.838116	1703									2
22527	35	2	22650.705163	18412.206596	year0304	85	2	3	4		1.36	1	2		2	5	3		2	2				21261.524698	818		1	2	1	2	2	2	1	2	1									1	2		2
22528	31	1	66801.167014	65614.930526	year0304	60	2	3	4		5	1	2		2				1	2				38959.431757	3002		2	2	2	2	2	2	2	2										2	2		2		2
22529	35	1	50518.01667	46964.086744	year0304	69	2	3	3		1.65	2	1	3	1	10	3		2	1				80393.070432	2517		2	2	2	2	2	2	2	2		2								1	1		2		1
22530	35	2	35480.034863	32047.230144	year0304	75	1	3	5		3.2	1	1	3	1	2	2		2	1				61205.701355	2111		2	2	2	2	2	2	1	2										2	2		1	1	2
22531	31	2	67000.241979	65056.800308	year0304	22	2	3	4		0.81	6	1	2	1	32	3		2	1				119659.83749	1972		2	2	2	2	2	2	2	2									9	1	1		2
22532	30	2	16455.426264	15175.190399	year0304	4	1	3			1.17													12616.081872	838									2
22533	35	2	74533.917125	70064.647843	year0304	27	1	5	4		4.83	5	1	2	1	6	1		1	2				133114.68955	2362		2	2	2	2	2	2	2	2										2	2		2
22534	42	2	2958.901707	2939.480111	year0304	24	2	1	3		0.7	1	2						2	2							2	2	2	2	2	2	2	2					5					1	1		2
22535	37	2	11447.138237	11098.245805	year0304	11	1	4		5	3.17													5735.8084369	2492									2
22536	34	2	38577.954565	35254.230998	year0304	1	2	3			1.88													29251.610951	1154									2
22537	42	1	23850.195907	22844.818694	year0304	40	2	4	5		5	1	2		2	0			1	2				12095.475069	2551		2	2	2	2	2	2	2	2										2	2		2		2
22538	36	1	7576.1770612	7440.7543836	year0304	19	2	2		13	0.24	5							1	1				5243.981414	2337									2													2
22539	42	1	10623.594954	10433.700282	year0304	16	2	4		10	3.43	5							1	1				17304.618329	2294									2													2
22540	35	2	57330.236863	53674.971296	year0304	4	1	3			3.87													83206.831584	1142									2
22541	36	1	37408.568284	35600.948224	year0304	18	1	3		13	0.2	5							1	2				25270.993007	2780									2													2
22542	29	2	40280.669038	38661.90496	year0304	75	2	3	5		5	3	2		1	0			2	1				29235.431884	1421		2	2	2	2	2	2	1	2										2	2		1	1	1
22543	32	1	109645.61042	104523.22297	year0304	47	1	3	4		5	1	2		2				2	2				63946.94685	2092		2	2	2	2	2	2	2	2									9	1	2		2		2
22544	42	2	5859.479424	5664.675539	year0304	0	2	1			3.61													7883.2641999	294
22545	34	2	84653.840553	84592.019782	year0304	24	2	3	4		1.2	1	2		1	5	3		1	1				192586.75577	2340		2	2	2	2	2	2	2	2										2	1		2
22546	36	1	18497.38653	18455.301068	year0304	75	2	4	2		5	2	2		1	6	3		2	2				14637.819456	1811		2	2	2	2	2	2	2	2										2	1		1	1	2
22547	37	2	33768.440715	33741.19615	year0304	28	1	1	3		1.14	2	2		1	1	2		1	2				97126.254079	3699		2	2	2	2	2	2	2	2										2	2		2
22548	41	2	6279.819866	6091.181398	year0304	15	2	1		10		5												2556.5072728	1445									2
22549	43	1	29523.136387	28553.716489	year0304	31	2	1	5		4.46	1	2		2	5	3		2	2				12795.156845	3456		2	2	2	2	2	2	2	2										2	1		2
22550	43	1	4437.932467	4353.648528	year0304	13	1	1		7	1.21								1	1				2169.836074	1872									2
22551	39	2	26783.578048	25594.98551	year0304	53	1	4	4		3.13	1	1	1	1	0			2	2				13583.121154	1676		2	2	2	2	2	2	2	2										2	2		1	1	2
22552	42	2	6185.370106	6214.286204	year0304	1	2	1			1.44																							2
22553	40	2	19001.064013	17904.208979	year0304	66	1	3	5		0.38	1	2		1	3	2		2	1				11081.702459	2647		2	2	2	2	2	2	2	2										2	2		2		2
22554	34	2	27998.068747	27651.915299	year0304	63	1	3	3			1	2		2	0			2	1				16328.889111	1406		2	2	2	1	2	2	2	2		2								1	2		2		1
22555	32	2	102918.98691	101777.78762	year0304	36	2	3	4		0.75	6	1	1	1	2	3		2	2				227546.45388	1185		2	2	2	2	2	2	2	2	1		3							1	1		2		1
22556	29	2	11298.460511	10482.247106	year0304	1	2	3			0.91																							2
22557	43	1	19425.013997	17818.814102	year0304	65	1	3	1		0.86	3	1	3	1	2	1		2	2				30912.466905	2179		2	2	2	2	2	2	2	2										2	2		1	1	1
22558	41	1	0	27833.32143	year0304	27	1	1	2		0.16	5	1	2					1	2							2	2	2	2	2	2	2	2										2	2		2
22559	31	1	127057.45336	123109.20559	year0304	44	1	3	5		3.93	1	2		2	0			2	1				97104.82539	2099		2	2	2	2	2	2	2	2										2	2		2
22560	33	2	3990.409294	3990.409294	year0304	0	1	4
22561	42	2	34295.937825	33150.095922	year0304	37	2	4	4		4.66	1	2		2	0			1	2				17131.393238	727		2	2	1	2	2	2	2	2		2	3							1	1		1	1	1
22562	43	2	23331.064807	17750.753486	year0304	80	2	2	1		0.79	5	2		2	0			3	2				40247.823611	2184		2	2	2	2	2	2	2	2										2	2		1	2
22563	30	1	6218.960589	6227.424885	year0304	1	1	4			0.32													11314.465534	1639									2
22564	34	1	10192.961621	10262.344016	year0304	7	2	1		1	0.36													5337.8571324	2313									2
22565	34	2	16395.481074	15188.994222	year0304	74	1	3	1		0.96	1	1	3	1	0			2	1				13578.165609	1650		2	2	2	2	2	2	1	2										2	2		1	1	1
22566	38	1	12239.029282	10954.582879	year0304	3	1	1			0.06													21703.484774	1744									2
22567	34	2	30144.477553	27651.915299	year0304	61	1	3	1		1.2	1	1	1	1	7	1		2	1				47971.145085	2086		2	2	2	2	2	2	2	2									9	1	1		1	1	2
22568	38	2	7770.230447	7536.821783	year0304	14	2	1		8	0.98	5							1	1				3799.0948382	2575									2
22569	30	2	21423.451729	18579.305256	year0304	83	1	3	4		3.3	1	2		1	0			2	1				15548.993567	815	80	2	1	2	2	2	2	2	1										2	2		1	1	1
22570	38	2	5897.477826	5782.010635	year0304	17	2	1		10	1.41	5							1	1				3018.0150516	1543									2													2
22571	34	1	5470.599792	5311.535649	year0304	32	2	1	1		1.82	2	2						1	2				12306.503749	3233		2	2	2	2	2	2	2	2										2	1		2		2
22572	39	1	33018.963043	31154.390799	year0304	70	1	3	2		5	3	1	1	2	0			2	2				27345.153608	1846		2	2	2	2	2	2	2	2										2	2		2		2
22573	29	1	21732.70502	19499.461864	year0304	85	2	3	4		3.66	5	2		2				2	2				28460.005127	1718		2	2	2	2	2	2	2	2										2	2		1	1
22574	30	2	39667.976369	39563.833669	year0304	47	2	3	3		1.93	5	2		2	0			2	1				30316.615177	2279		2	2	2	2	2	2	2	2										2	2		2		1
22575	35	1	101775.59578	97043.563351	year0304	43	2	2	4		0.82	1	2		2				1	1				77782.933592	730		2	2	2	2	2	2	2	2										2	2		2		2
22576	31	2	4683.432646	4683.432646	year0304	0	1	4			3.51													7089.5409117	803
22577	36	1	39308.488119	37472.087143	year0304	45	1	2	4		1.11	1	2		1	3	1		2	2				30041.872981	2936		2	2	2	2	2	2	2	2										2	2		2
22578	33	1	7379.606578	7370.188223	year0304	14	2	1		7	0.64	5												3004.2291483	2154									2
22579	39	1	44725.312915	40344.211613	year0304	61	1	5	4		5	6	1	3	1	1	3		1	1				87623.320276	3753		2	2	2	2	2	2	2	2										2	1		2		2
22580	40	2	0	10669.684648	year0304	66	1	4	1		0.96	3	1	1					2	2							2	2	2	2	2	2	2	2										2	1		2
22581	33	1	5728.0295011	5625.6420987	year0304	17	2	4		11	3.71	5							2	2				5090.5352318	1165									2													2
22582	36	2	46958.457684	44689.377257	year0304	16	1	3		9	3.98	5							2	2				32503.105107	2567									2													2
22583	36	1	36823.298073	35810.067762	year0304	36	2	4	3		0.34	5	1	1	2	0			2	1				35773.878741	2980		2	2	2	2	2	2	2	2										2	2		2
22584	41	2	10965.032751	10155.608377	year0304	11	1	2		5	0.35													6848.8785936	1866									2
22585	42	1	3309.000943	3309.000943	year0304	0	2	1			0.59													4727.5811359
22586	30	2	69773.36285	68999.693052	year0304	32	2	3	4		3.22	3	2		1	2	2		2	1				161498.06151	2053		2	2	2	2	2	2	2	2										2	2		2		1
22587	40	2	3465.284768	3397.43768	year0304	13	2	1		6	1.41								2	1				1410.7133486	1635									2
22588	30	1	4734.0412905	4653.2247969	year0304	16	1	4		9	0.79	5							1	1				2348.7149919	4176									2													2
22589	39	1	11802.781209	11241.933092	year0304	5	2	1			0.94													6169.47632	3025									2
22590	29	2	30842.809896	28876.331696	year0304	2	1	3			5													23386.462188	1472									2
22591	43	2	0	14280.015408	year0304	80	2	3	2		5	2	1	3					2	2							2	2	2	2	2	2	1	2										2	1		1	1	2
22592	36	2	104658.32058	98200.911672	year0304	51	2	3	5		4.24	1	2		1	7	1		1	1				61038.285417	2411		2	2	2	2	2	2	2	2										2	1		2		2
22593	39	2	75835.443124	71288.130579	year0304	25	1	3	5		4	1	2		2	3	3		1	2				44502.20828	1087		2	2	2	2	2	2	2	2				4						1	1		2
22594	42	1	23600.792619	22410.695386	year0304	35	1	4	3		1.34	6	2		1	5	3		1	1				22928.198655	4180		2	2	2	2	2	2	2	2										2	2		1	2	2
22595	37	2	39291.543639	39452.489481	year0304	44	1	3	2		0.51	3	2		2				2	2				30028.923007	2301		2	2	2	2	2	2	2	2										2	2		2		2
22596	41	1	87789.05812	83687.757874	year0304	45	1	3	4		4.62	1	2		1	1	2		1	1				51199.881256	2715		2	2	2	2	2	2	2	2										2	1		2		2
22597	33	2	21779.097429	18037.061832	year0304	72	2	4	3		1.83	3	2		2	0			1	1				26278.169154	633		2	2	2	2	2	2	2	2										2	1		1	1	1
22598	31	2	42282.823029	37223.582106	year0304	76	2	3	2		0.86	3	1	3	1	0			3	2				30688.581447	1282	50	1	1	1	1	1	2	1	2										2	2		1	1	2
22599	38	2	2866.247296	2866.247296	year0304	0	2	1			0													3751.7785526	920
22600	39	2	26822.865807	19834.5504	year0304	3	2	2			0.45													19698.790315	1888									2
22601	30	1	0	75332.902877	year0304	30	1	2	5		3.02	1	2						1	1							2	2	2	2	2	2	2	2										2	1		1	1	2
22602	42	2	52851.102468	47031.404278	year0304	64	2	3	5		3.22	3	1	3	1	3	1		2	1				84105.883073	1295		2	2	2	2	2	1	2	2										2	2		2		1
22603	42	1	11420.839593	11451.460076	year0304	60	2	4	2		4.64	1	2		2	1	3		2	2				19380.015781	2346		2	2	2	2	2	2	2	2										2	2		1	1	2
22604	38	2	4702.397114	4547.035486	year0304	61	2	1	1		0.75	4	1	1	1	1	1		2	2				9931.0325703	1406		2	2	2	2	2	2	2	2										2	1		1	1	1
22605	43	1	9256.4053	9101.884053	year0304	11	1	1		4	2.27													4838.4505563	1565									2
22606	32	2	73390.725189	54244.899349	year0304	6	1	3		0	0.74																							2
22607	37	2	11812.953232	11487.917663	year0304	7	1	1		0	1.91													30761.469294	3319									2
22608	39	2	6976.901114	6665.151977	year0304	24	2	3	2		1.6	1	1	3	1	2	3		2	2				4094.2268382	2299		2	2	2	2	2	2	2	1		2							9	1	1		1	2
22609	41	2	11127.567641	9736.993507	year0304	5	1	1			1.41													28976.693938	2287									2
22610	37	1	27274.014815	26397.250933	year0304	42	1	4	3		2.06	1	1	1	2	0			2	2				21935.105164	1765		2	2	2	2	2	2	2	2										2	1		2		1
22611	34	1	114988.8277	111415.60652	year0304	49	1	3	3		5	1	2		1	1	1		2	1				67063.190447	3882		2	2	2	2	2	2	2	2										2	2		2
22612	42	2	28322.162094	27520.929505	year0304	22	2	4	4		1.24	5	2						2	1				14147.392576	1286		2	2	2	2	2	2	2	2										2	2		2
22613	30	1	0	37183.086762	year0304	15	2	3		9	3.28	5																						2
22614	42	2	1877.188731	1847.242705	year0304	0	1	1			0.45													3328.8209466	828
22615	34	2	47262.937557	44691.615944	year0304	8	1	3		1	0.85													50709.503165	3661									2
22616	30	2	50708.690251	37480.046582	year0304	9	1	3		3	1.06													97096.498462	2907									2
22617	31	2	13086.555857	13132.278132	year0304	6	1	4		0	0.74													12252.687555	1669									2
22618	36	1	7066.9523284	6940.6319442	year0304	12	2	4		6	1.44								2	1				3773.7265898	2738									2
22619	31	2	51812.255981	50213.954371	year0304	43	2	3	4		1.27	1	1	3	1	3	3		1	2				30217.676447	1648		2	2	2	2	2	2	2	2	1									1	2		2
22620	30	2	62469.532948	62423.912872	year0304	26	2	3	4		5	5	2		1	1	2		2	1				32915.837167	2024		2	2	2	2	2	2	2	2										2	2		2
22621	33	2	36208.263428	34998.529911	year0304	37	2	4	2		0.37	1	2		2	0			1	1				23688.424905	2506		2	2	2	2	2	2	1	2							7			1	1		1	1	1
22622	32	2	9825.913312	9442.000771	year0304	38	2	3	4		1.43	1	2		2				2	2				5766.1012152	2777		2	2	2	2	2	2	2	2										2	2		2		2
22623	42	2	12038.914901	11837.943997	year0304	7	1	1		0	2.36													6304.5472121	2381									2
22624	35	1	4771.648119	4771.648119	year0304	0	2	4			1.21													2981.5226662	1248
22625	30	1	7011.0676811	7012.4009464	year0304	13	2	4		7	1.49								1	1				16089.228313	1187									2
22626	41	1	5229.851376	5164.897557	year0304	2	1	4			0.82													3267.8269708	1223									2
22627	38	1	32380.498262	30041.294907	year0304	1	2	3			3.6													24825.550586	1961									2
22628	30	2	30991.481602	31268.461018	year0304	12	2	3		5	2.65								1	1				25573.337243	1882									2
22629	33	2	18078.193541	18037.061832	year0304	79	2	4	2		1.79	2	2		2				2	2				17015.01885	1188		2	2	2	2	1	2	1	2										2	9		1	1	2
22630	29	1	111789.76786	108341.28328	year0304	42	2	3	3		1.46	1	1	1	1	2	3		2	2				85436.356557	1567		2	2	2	2	2	2	2	2										2	1		2		2
22631	34	1	3143.56371	3238.02593	year0304	84	1	1	1		0.99	1	1	1	2	0			2	2				3754.9463825	1684		2	2	2	2	1	2	2	2										2	2		2
22632	32	1	15111.869356	14148.365649	year0304	2	1	3			0.46													11458.526719	1057									2
22633	34	2	93483.093912	91750.845575	year0304	52	2	3	4		2.24	1	2		1	0			2	2				74365.690526	2254		2	2	2	2	2	2	2	2										2	1		1	2	1
22634	43	2	42492.879327	41627.248192	year0304	16	2	3		11	3.26	5							1	2				23509.788241	2966									2													2
22635	42	2	26528.867663	25657.767389	year0304	33	2	1	2		1.54	1	2		1	5	3		2	2				11497.458068	2094		2	2	2	2	2	2	2	2										2	2		2
22636	35	1	55381.180398	51850.18292	year0304	3	1	2			0.82																							2
22637	38	2	4768.393019	4346.330001	year0304	65	1	1	2		2.03	1	1	3	1	5	1		2	2				2470.2574799	1529		2	2	2	2	2	2	2	2										2	2		1	1
22638	30	2	54233.790761	48309.603489	year0304	73	2	3	4		3.9	2	1	1	1	0			2	2				50907.601923	1737		2	2	2	2	2	2	2	2										2	2		1	2	1
22639	40	2	29764.528322	26309.942929	year0304	31	1	1	1		1.5	1	2		1	1	1		2	2				12899.774715	3462		2	2	2	2	2	2	2	2										2	2		2
22640	31	1	10602.63205	9668.870485	year0304	37	2	1	4		1.35	1	2		2	1	3		1	2							2	2	2	2	2	2	2	2										2	2		2
22641	30	1	10259.320164	9501.990569	year0304	8	1	4		0	0.24													5140.6293814	2244									2
22642	33	2	10447.280441	10150.627684	year0304	5	1	2			0.32													20004.34924	1549									2
22643	35	2	83217.040003	76232.61503	year0304	51	2	3	4		2.4	6	1	3	1	3	1		2	2				63599.386934	1202		2	2	2	2	2	2	2	2										2	2		2		1
22644	43	1	5696.627282	5525.507239	year0304	13	2	1		7	5								2	2				2319.0902586	1899									2
22645	35	1	54077.648636	50171.018907	year0304	4	2	3			5													41004.204523	1803									2
22646	32	2	45707.884882	41984.327148	year0304	72	1	3	2			5	2		2				2	2				33174.467727	1762		2	2	2	2	2	2	2	2	1									1	1		2		2
22647	43	2	2865.471795	2865.471795	year0304	0	2	1			2.62													3750.7634594	713
22648	33	2	18838.77629	18838.77629	year0304	0	2	3			1.75													27341.852603	492
22649	40	2	8312.481985	7941.513077	year0304	4	2	1			2.23													18370.36981	2219									2
22650	33	1	15591.791524	14952.909421	year0304	5	2	3			0.12													66467.877084	2417									2
22651	38	1	6348.439992	6239.790851	year0304	13	1	1		5	0.5								1	2				2584.4424453	617									2
22652	31	2	51501.176825	50864.443268	year0304	65	1	3	5		5	1	1	3	1	7	1		2	1				30036.250467	2261		2	2	2	2	2	2	1	2										2	2		2		1
22653	42	2	54155.16263	50242.933203	year0304	5	2	3			1.91													33825.902986	1536									2
22654	30	1	4734.0412905	4653.2247969	year0304	19	1	4		13	0.58	5							1	1				7720.2335014	2982									2													2
22655	35	1	15601.547353	14774.542245	year0304	0	1	3			1.57													11829.823498	687
22656	29	2	13889.723335	12155.726318	year0304	2	1	2			1.11													10531.838398	681									2
22657	41	1	9191.23989	8768.415851	year0304	4	2	4			2.16													7084.9782473	1338									2
22658	34	1	11591.6173	11517.473949	year0304	11	1	1		5	0.73													6059.098036	4296									2
22659	29	1	108626.46681	108341.28328	year0304	48	2	3	5		3.71	3	1	1	2	0			2	1				83018.774681	2177		2	2	2	2	2	2	1	2										2	1		2		2
22660	42	1	75488.123338	72065.848532	year0304	59	1	3	5		5	1	1	3	1	7	1		1	1				147892.09012	4183		2	2	2	2	2	2	1	2										2	2		2		1
22661	34	1	3556.881494	3489.330222	year0304	12	1	1		5	0.2								2	1				10311.15872	953									2
22662	34	1	3937.332878	3915.998375	year0304	62	2	1	1		0.67	3	1	1	2	0			2	2				2039.7282594	1684		2	2	2	2	2	2	2	2										2	2		1	2	2
22663	37	2	38750.491865	35001.260167	year0304	70	1	3	4			1	2		2				2	1				36373.902442	1740		2	2	2	2	2	2	2	2										2	2		1	1	2
22664	33	2	31330.431112	29561.209826	year0304	79	1	5	3			1	1	1	1	1	1		2	2				29768.824698	3485		2	2	2	2	2	2	1	2										2	2		2		2
22665	36	2	97073.470052	90538.821858	year0304	23	2	3	4		2.79	5	1	2	1	1	1		1	1				92513.521182	2777		2	2	2	2	2	2	2	2										2	2		2
22666	42	2	57903.955648	53487.388958	year0304	6	1	3		0														29795.142531	1685									2
22667	40	2	3556.881494	3489.330222	year0304	16	1	1		9	1.45	5							1	2				1820.2225091	2351									2													2
22668	29	1	21467.884886	18611.90668	year0304	85	1	3	5		2.81	1	1	3	1	5	1		3	1				28113.210636	1714		2	2	2	1	1	2	2	2										9	2		1	1	2
22669	30	2	48489.407766	48141.496519	year0304	9	2	3		1	0.82													24950.77926	1819									2
22670	42	1	3498.057823	3431.623713	year0304	19	1	1		13	1.31	5							1	1				1790.1196872	1146									2													1	2
22671	31	2	102722.6913	95626.060917	year0304	43	2	3	5		5	5	2		1	2	1		2	1				81715.779311	2297		2	2	2	2	2	2	2	2							7			1	1		1	1	2
22672	38	2	6049.777488	5683.794356	year0304	65	2	1	3		3.76	1	1	1	1	1	2		2	2				3134.0764135	2557		2	2	2	2	2	2	2	2										2	2		2
22673	41	2	6009.9225375	5611.0970422	year0304	17	2	4		11	1.72	5							2	1				2981.722021	1999									2													2
22674	37	1	14779.797882	13688.772535	year0304	11	1	4		4	0.49																							2
22675	42	1	6252.887243	5937.57818	year0304	33	1	4	4		0.56	5	1	1	1	2	1		1	1				6074.6875407	4322		2	2	2	2	2	2	2	2										2	1		2
22676	40	1	18320.597123	18049.390227	year0304	59	1	1	5		5	3	2		1	1	1		1	1				39692.667102	1964		2	2	2	2	2	2	2	2										2	2		2		1
22677	42	1	0	30652.122791	year0304	83	2	3	2		1.06	2	2						3	3							2	2	2	2	2	2	2	2										9	2		2		2
22678	36	1	7066.9523284	6940.6319442	year0304	15	2	4		9	1.21	5							2	1				3773.7265898	1431									2
22679	29	1	26524.993764	24331.716467	year0304	69	1	3	2		1.02	1	2		2				2	2				51966.277538	1420		2	2	2	2	1	2	2	2		2								1	2		1	1	1
22680	36	1	8012.909515	7396.040794	year0304	30	2	3	5		5	1	2		1	5	3		1	1				4702.1834841	2668		2	2	2	2	2	2	2	2										2	2		1	2	2
22681	37	2	81271.592246	76523.024194	year0304	22	1	5	3		3.83	5	1	3					1	1							2	2	2	2	2	2	2	2										2	2		2
22682	31	2	36528.483946	36124.962606	year0304	78	1	3	2		2.4	1	1	3	1	0			2	2				34288.171516	1620		2	2	2	2	2	2	2	2										2	2		1	1	2
22683	43	1	34939.567874	32827.000313	year0304	38	1	1	3		1.52	1	1	3					2	2				21058.491424	4150		2	2	2	2	2	2	2	2										2	2		2		1
22684	37	1	43057.344663	42180.21469	year0304	14	2	3		8	4.18	5							2	1				24086.363496	2233									2
22685	37	1	5924.5484133	5816.415222	year0304	18	1	4		11	2.93	5							1	2				2939.3650847	6417									2													2
22686	40	1	5415.710688	5299.534056	year0304	14	2	1		8	0.77	5							2	1				2647.9006846	2063									2
22687	34	1	39340.425	37055.197408	year0304	28	1	1	3		3.14	1	2		1	2	2		1	2				17049.913045	3423		2	2	2	2	2	2	2	2										2	2		1	1
22688	35	1	89797.342278	88115.78956	year0304	41	1	3	2		3.9	3	1	1	1	2	1		1	1				52371.142375	4274		2	2	2	2	2	2	2	2						6				1	1		2
22689	38	1	77518.621658	72300.337808	year0304	28	2	3	5		2.45	5	1	1	1	1	1		1	1				45489.941174	1550		2	2	2	2	2	2	2	2										2	2		2		2
22690	37	1	7370.205291	6874.068719	year0304	29	2	3	2		3.88	1	2		1	14	3		2	1				3883.4367058	3710		2	2	2	2	2	2	2	2						6				1	2		1	2	2
22691	36	1	29096.036417	27628.835166	year0304	36	1	4	3		3.01	5	2		1	3	1		1	2				19035.413699	3407		2	2	2	2	2	2	2	2										2	1		2		1
22692	29	2	41871.184324	41887.216525	year0304	68	2	3	2		2.68	1	1	1	1	30	3		2	2				82031.671893	1360		2	2	2	2	2	2	2	2										2	2		2		2
22693	30	2	19224.670993	16214.261473	year0304	84	2	3	2		1.06	2	1	3	2				2	2				29942.517409	2009		2	2	2	2	2	2	2	2										2	2		2		2
22694	35	1	24702.742458	23606.492536	year0304	42	1	4	4		4.45	4	2						1	1				22977.892975	2783		2	2	2	2	2	2	2	2										2	1		2
22695	43	2	10112.479465	9747.127462	year0304	7	2	1		1	0.49													15382.451691	1618									2
22696	33	1	84772.108428	80928.941608	year0304	55	1	3	5		4.35	1	1	3	1	3	3		1	1				166080.75211	3043		2	2	2	2	2	2	2	2										2	1		2		1
22697	39	2	34374.288859	33763.879827	year0304	67	2	3	3		1.28	2	1	3	2	1	3		2	1				26270.86589	1838		2	2	2	2	2	2	2	2	1									1	1		2		1
22698	32	1	42639.125622	40647.125023	year0304	43	1	3	3		1.25	1	1	1	1	5	3		2	2				33919.373949	1888		2	2	2	2	2	2	2	2										2	1		1	2	1
22699	37	1	6769.1411447	6648.144077	year0304	16	2	4		9	1.54	5							2	2				4481.0023956	898									2													2
22700	31	2	14993.266834	14510.384372	year0304	2	1	3			0.14													21760.632724	1537									2
22701	30	2	27605.570675	27057.634946	year0304	17	1	3		11	4.24	5							1	1				19107.671108	4815									2													2
22702	30	2	19529.643934	18305.848187	year0304	0	2	2			5													14808.290196
22703	43	2	23732.823951	22220.114662	year0304	0	1	3			4.08													17429.454629	878
22704	41	1	8402.270096	7726.191623	year0304	8	2	4		2	0.82													4210.1187833	1779									2
22705	37	1	38668.373568	36799.878435	year0304	17	1	3		11	2.99	5							1	1				21393.82618	5728									2													2
22706	37	1	5335.752127	5335.752127	year0304	0	2	4			1.1													4113.0128476	542
22707	30	2	45999.318869	43971.085379	year0304	62	2	3	4		2.72	1	2		1	1	2		2	1				26827.485274	1756		2	2	2	2	2	2	2	2										2	2		1	1	2
22708	41	2	38055.515959	34861.507905	year0304	54	2	3	3		2.08	1	1	1	1	4	3		3	3							2	2	2	2	2	2	2	2										2	2		2		1
22709	43	1	35902.789452	32495.235985	year0304	38	1	2	2		0	6	2		1	1	2		1	2				21068.689629	1097		2	2	2	2	2	2	2	2										2	2		2		1
22710	34	2	7181.011233	6860.53753	year0304	1	2	1			1.35													9661.2351842	1304									2
22711	29	2	5159.9591842	5067.7259272	year0304	17	2	2		11	3.63	5							2	1				2854.8206117	1422									2													2
22712	32	1	0	8109.908148	year0304	31	2	3	7			1	7						7	7							2	2	2	2	2	2	2	2										2	2		2		2
22713	38	2	27693.825521	25669.244882	year0304	46	1	1	1		1.41	1	1	3	1	1	2		2	1				55822.615438	2828		2	2	2	2	2	2	2	2										2	2		2		2
22714	34	1	5092.939361	4909.730875	year0304	15	2	1		9	0.05	5							1	1				2490.0882631	1673									2
22715	33	1	5220.8059022	5125.5172217	year0304	18	1	4		11	0.74	5							1	1				9423.7682896	1532									2													2
22716	41	1	6015.092152	5886.05772	year0304	13	2	1		7	1.46								1	1				2448.7369322	2045									2
22717	37	2	11325.366366	10629.591581	year0304	5	2	4			0.13													32882.237613	2137									2
22718	30	1	25328.016063	23090.402645	year0304	20	1	4	3		5	5	2		1	1	2		1	1				48959.684841	2324		2	2	2	2	2	2	2	2										9	9		2
22719	37	1	15723.253731	12951.511531	year0304	69	1	5	4		2.74	3	1	1	1	5	1		2	2				12016.641037	1779		2	2	1	2	2	2	2	1										2	2		1	1	2
22720	40	1	5152.943195	5010.720132	year0304	16	1	1		10	3.26	5							2	2				4807.151947	2733									2													2
22721	29	2	30842.809896	28876.331696	year0304	2	1	3			5													23646.632337	943									2
22722	32	2	45341.294473	45746.522123	year0304	15	2	3		8	1.6	5							1	1				88361.128043	1532									2
22723	29	1	19601.149651	18611.90668	year0304	81	1	3	3		2.23	2	1	1	1	0			2	1				14226.379282	1499		2	2	2	2	2	2	1	2										2	2		2		2
22724	36	1	29403.511138	28164.040394	year0304	48	2	4	3			1	2		2				2	2				14911.803547	2215		9	9	9	2	2	9	9	1										9	1		1	1	2
22725	37	1	5924.5484133	5816.415222	year0304	16	1	4		9	4.89	5							1	1				2939.3650847	4014									2													2
22726	40	2	5039.894855	4503.149639	year0304	63	1	1	1		1.44	1	1	3	1	0			2	1				2610.9085207	2533		2	2	2	2	2	2	2	2										2	2		2
22727	32	2	116891.18623	113423.09169	year0304	51	1	3	5		3.02	1	1	1	1	0			2	1				92986.800253	2883		2	2	2	2	2	2	2	2										2	1		2
22728	37	1	42371.156053	40323.738706	year0304	13	1	3		6	2.79								1	1				23702.508235	823									2
22729	33	2	13349.559523	12942.684006	year0304	6	1	4		0	2													6689.0531551	1937									2
22730	39	1	18661.869589	18427.909022	year0304	49	2	1	2		2.06	1	2		2				2	2				11219.309489	665		2	2	2	2	2	2	2	2										2	2		2		2
22731	35	2	6080.5388112	5969.558527	year0304	13	1	4		7	1								1	1				7487.5881653	2753									2
22732	29	2	76728.917955	73250.391384	year0304	53	1	3	3		3.22	6	1	1	1	4	3		2	2				44749.443408	3307		2	2	2	2	2	2	2	2										2	2		2
22733	39	1	7225.37372	6484.461832	year0304	2	2	1			1.24													4767.0934906	973									2
22734	34	1	4571.807903	4547.035486	year0304	63	2	1	1		1.08	1	2		1	0			2	2				2368.4169119	1283		2	2	2	2	2	2	2	2										2	2		1	1
22735	43	1	14392.119534	13629.223642	year0304	0	1	5			5													10569.614259	356
22736	35	1	38594.103485	36729.197158	year0304	12	1	2		6	1.41								2	2				20263.456945	1484									2
22737	39	1	0	44953.858377	year0304	3	1	2			5																							2
22738	36	1	7170.031558	6729.540098	year0304	2	2	4			1.9																							2
22739	30	2	22950.803542	23291.430467	year0304	12	2	3		6	1.06													44742.744017	4315									2
22740	32	2	4932.240476	4796.108886	year0304	13	1	1		7	1.7								1	1				2411.5178386	1936									2
22741	38	2	0	3824.164935	year0304	37	2	1	4		0.86	1	2						2	1							2	2	2	2	2	2	2	2										2	1		2		2
22742	30	1	6439.5220459	6324.4168546	year0304	14	2	4		7	2.45	5							1	1				2476.5956325	1883									2
22743	37	2	6100.0255094	5988.6895597	year0304	17	1	4		10	4.11	5							1	1				9936.2422692	3313									2													2
22744	32	2	30475.828164	30099.040998	year0304	61	1	3	4		0.57	2	1	3	2	4	3		2	1				62858.290998	1135		2	2	2	2	2	2	2	2										2	1		2		2
22745	39	1	97025.215549	90301.082132	year0304	43	1	3	5		5	1	2		2				1	2				154403.42875	3273		2	2	2	2	2	2	2	2										2	2		2		2
22746	37	2	44332.644865	43429.535491	year0304	13	2	3		8	3.98								2	1				99522.569563	1931									2
22747	37	1	10999.573893	10323.814195	year0304	4	2	4			1.02													16650.592636	2161									2
22748	32	1	99243.491856	89677.848453	year0304	36	1	3	4		0.22	4	2		1	1	3		2	2				52292.413015	5762		2	2	2	2	2	2	2	2										2	1		2		1
22749	35	1	34246.848967	33102.647144	year0304	33	2	4	2		5	1	2		2				1	1				33270.855309	2582		2	2	2	2	2	2	2	2										2	2		2		1
22750	37	2	31293.951889	29974.791818	year0304	44	2	4	4		2.12	1	1	3	1	3	3		2	2							2	2	2	2	2	2	2	2										2	2		2		2
22751	33	2	6632.3311607	6513.7795438	year0304	15	2	4		8	2.34	5							1	2				8167.0664145	3173									2
22752	42	2	6423.8602032	6425.0818022	year0304	14	2	4		8		5												7910.3548429	1092									2
22753	35	2	6473.670026	6211.034156	year0304	27	2	4	2		1.4	1	1	1	1	3	3		2	2				4235.2499609	3184		2	2	2	2	2	2	2	2										2	2		2
22754	32	2	62775.175253	58358.512664	year0304	49	2	5	1			1	1	1	2	0			2	2				49937.57759	2568		2	2	2	2	2	2	2	2										2	2		2		2
22755	31	1	38668.373568	36799.878435	year0304	16	1	3		10	2.79	5							1	1				26764.980631	1984									2													2
22756	41	2	29163.288515	27010.103309	year0304	28	2	4	2		0.8	6	1	2	1	0			2	2				19079.41184	602		2	2	2	2	2	2	2	2										2	2		2		1
22757	30	1	78704.703263	72645.671949	year0304	33	2	3	4		0.33	5	1	1	2	2	3		2	1				140563.55207	1162		2	2	2	2	2	2	2	2										2	2		2
22758	37	1	87166.744696	82408.7053	year0304	35	2	3	5		4.64	1	1	3	1	2	1		1	1				83072.156352	2965		2	2	2	2	2	2	2	2										2	2		2		2
22759	29	2	13811.41301	11977.673413	year0304	1	2	2			1.11													10472.459844	1016									2
22760	33	1	34075.940264	31903.323894	year0304	2	1	3			5													49456.467961	1736									2
22761	35	2	9251.426306	8507.021509	year0304	10	2	4		4														4635.6048089	2515									2
22762	35	2	49105.357375	45695.98911	year0304	72	2	3	5		1.92	1	1	3	1	1	1		2	1				64305.788044	1259		2	2	2	2	2	2	2	2										2	2		1	1	1
22763	36	2	36909.820314	35353.929854	year0304	43	2	4	4		5	1	2						1	1							2	2	2	2	2	2	2	2										2	1		2		2
22764	36	1	5789.5893843	5403.3110031	year0304	19	1	4		11	1.36	5							1	2				9441.6121831	2974									2													2
22765	37	2	44332.644865	43429.535491	year0304	14	2	3		8	2.72	5							2	1				114009.73176	2374									2
22766	39	2	48050.444018	45816.349907	year0304	44	2	3	4		1.17	6	2		1	0			2	1				28023.731894	1422		2	2	2	2	2	2	2	2								8		1	1		1	1
22767	29	2	6449.859229	6097.790509	year0304	31	2	2	5		5	1	2		1	2	2		2	1				6146.8822334	2401		2	2	2	2	2	2	2	2										2	1		2		2
22768	39	1	6175.515361	6005.068943	year0304	15	1	1		9	2.84	5							2	1				17902.401071	3009									2
22769	39	1	5238.309792	5080.957073	year0304	12	2	1		6	2.84								1	1				15185.505556	3072									2
22770	34	1	4326.814788	4289.956173	year0304	70	2	1	1		5	2	2		1	1	3		3	3				3894.9930286	1570		2	2	2	2	2	2	1	2							7			1	2		1	1	2
22771	40	1	2003.628742	1971.66567	year0304	0	1	1			1.09													2862.5913402	566
22772	30	2	26795.265149	24915.74853	year0304	64	2	3	5		0.51	2	1	3	2	0			3	3				20478.527428	2813	60	2	1	1	1	2	2	2	2										2	1		1	1	1
22773	33	1	84772.108428	80928.941608	year0304	54	1	3	5		5	1	1	3	1	6	1		1	1				49440.351432	1790		2	2	2	2	2	2	2	2										2	2		2		1
22774	30	1	9800.701974	9501.990569	year0304	8	1	4		2														9176.2065146	2132									2
22775	42	2	79054.004695	72418.984217	year0304	56	2	5	5		1.6	4	2		2				2	2				60417.748974	1807		2	2	2	2	2	2	2	2										2	2		2		2
22776	33	1	9692.99874	9097.50859	year0304	5	2	4			0.95													28142.797103	1630									2
22777	40	2	38868.392453	38439.022708	year0304	72	1	3	4		1.09	1	1	3	1	1	1		2	2				36931.070533	965		1	2	2	1	2	2	2	2										2	2		1	1	2
22778	39	2	5640.7352024	5639.6426926	year0304	17	1	4		11		5							1	1				10181.75786	3270									2													2
22779	29	2	4893.9788488	4812.2788364	year0304	19	2	4		12	2.92	5							2	2				8833.8320844	2984									2													2
22780	34	2	27350.21786	21972.302987	year0304	82	2	3	1		1.18	2	2		2				2	2				47181.161823	508		1	2	2	2	1	2	1	2										2	2		2		2
22781	41	1	30476.873575	28872.756033	year0304	73	1	3	1		2.23	6	1	1	1	0			3	3				52574.875687	1561	69	1	1	1	1	2	2	1	2							7			1	2		2		1
22782	38	2	5167.559361	4981.254097	year0304	79	2	1	1		1.29	2	1	3	1	0			2	1				3753.0167449	1479		2	2	2	2	2	2	2	2										2	2		2		2
22783	34	1	4326.814788	4289.956173	year0304	80	2	1	1		0.75	2	1	3	1	0			2	2				4619.8679266	1329		2	2	2	2	2	2	2	1										2	9		2		2
22784	30	1	20305.640393	16816.770875	year0304	82	2	4	2		1.66	1	2		2	1	3		1	1				10875.81815	1709		2	2	2	2	2	2	2	2										2	2		2		2
22785	42	1	5405.035781	5406.0636337	year0304	12	2	4		6									1	1				6655.772326	4328									2
22786	34	1	32575.422498	29706.542643	year0304	38	2	1	3		3.3	1	2		1	0			2	1				14118.000021	1877		2	2	2	2	2	2	1	2										2	2		1	2	1
22787	36	1	9570.416989	8800.344993	year0304	11	2	4		5	5													8960.5951651	793									2
22788	37	1	12071.390618	11775.000208	year0304	66	1	4	2			1	1	3	2	0			3	3							2	2	2	2	2	2	2	2										2	2		2		2
22789	41	1	6451.754016	6451.754016	year0304	0	1	5			1.17													4892.0218959	387
22790	41	2	27673.595926	25588.083104	year0304	46	2	4	2		1.6	6	2		1	1	2		2	1				25741.308946	1771		2	2	2	2	2	2	2	2										2	2		2		2
22791	31	1	24009.275645	22478.945568	year0304	0	1	3			1.7													18204.956647	835
22792	41	1	9050.112721	9081.732327	year0304	9	1	4		2	0.39													8473.4444052	841									2
22793	30	2	76812.716088	72619.856408	year0304	36	2	3	4		4.08	1	2		1	2	3		1	1				40473.407368	1791		2	2	2	2	2	2	2	2										2	2		2		2
22794	31	2	38707.174035	37938.885493	year0304	12	1	3		5	1.15								1	1				21652.86947	2313									2
22795	39	1	6241.7981221	5906.9664404	year0304	15	1	4		10	5	5							1	1				2400.5523792	3864									2
22796	35	2	83217.040003	76232.61503	year0304	52	2	5	4		4	1	2		1	12	3		2	1				48533.412453	1373		2	2	2	2	2	2	1	2										2	2		2		1
22797	30	1	18508.600465	16816.770875	year0304	83	2	4	4		0.89	2	2		2	2	3		2	2				14646.69355	1465	78	2	1	2	2	2	2	2	2										2	2		1	1	2
22798	34	1	26687.794484	26347.068942	year0304	47	2	1	3		2.27	1	1	1	1	2	3		2	2				13825.564227	1883		2	2	2	2	2	2	2	2										2	2		2		1
22799	39	1	7225.37372	6484.461832	year0304	2	2	1			1.62													10322.91652	2699									2
22800	40	2	16001.445692	15797.153754	year0304	53	2	1	4		4.77	1	1	3	1	1	2		2	2				14017.753995	2637		2	2	2	2	2	2	2	2										2	2		2		1
22801	38	2	5004.483913	4981.254097	year0304	85	2	1	1		0	3	2		2				2	2				3634.5807785	721		2	2	2	2	2	2	2	2										2	2		2		1
22802	31	2	42282.823029	37223.582106	year0304	73	2	3	1		0.86	2	2		2				2	1				30688.581447	928		2	2	2	2	2	2	2	2										9	9		1	1	1
22803	41	2	12792.283298	12826.580767	year0304	62	2	4	4		1.91	1	1	3	1	7	1		1	1				11899.072219	2190		2	2	2	2	2	2	2	2										2	1		2		1
22804	43	2	10790.130993	10455.794033	year0304	3	2	1			0.49													19134.151763	1651									2
22805	43	2	6277.540249	6099.288154	year0304	2	1	2			5																							2
22806	39	1	6497.559591	6358.175375	year0304	17	2	1		11	2.62	5							2	1				11941.294652	1830									2													2
22807	35	2	9870.390689	9883.824752	year0304	3	1	4			0.96																							2
22808	39	1	50625.681519	46804.57449	year0304	39	2	3	1		0.28	3	2		2	6	3		1	1				117178.66381	327		2	2	2	2	2	2	1	2										9	9		2
22809	30	2	39667.976369	39563.833669	year0304	42	2	3	4		0.64	3	1	3	1	0			2	2				81817.668366	886		2	2	2	2	2	2	2	2										2	9		2		1
22810	34	2	65888.094869	62303.478864	year0304	6	1	3		0	1.53													113534.11594	2271									2
22811	33	1	34075.940264	31903.323894	year0304	1	1	3			2.99													25025.469198	1623									2
22812	34	2	6822.7175985	6821.3961604	year0304	12	1	5		6	0.5								1	1				13300.933296	2009									2
22813	31	2	37115.573766	36014.37595	year0304	55	1	3	1			1	1	1	2	0			2	2				76553.179254	1530		1	2	2	1	2	2	2	2										2	2		1	2
22814	29	1	34648.747027	31663.548399	year0304	2	2	3			1.9													26564.576465	2002									2
22815	43	2	4159.5915553	4083.6718611	year0304	18	1	5		13	3.52	5							1	2				2809.9714565	4225									2													2
22816	29	1	36365.649195	35643.836966	year0304	14	1	3		8	2.72	5							1	1				30007.955827	4565									2
22817	30	2	45999.318869	43971.085379	year0304	69	2	3	3		1.4	2	1	1	2	4	3		2	1				58779.445814	2941		2	2	2	2	2	2	2	2										2	1		1	2	2
22818	37	1	113807.50175	108516.04868	year0304	40	2	3	5		5	1	2		1	1	1		1	2				66374.223627	1593		2	2	2	2	2	2	2	2										2	2		2		1
22819	35	2	22843.056079	18412.206596	year0304	85	2	3	4		1.29	2	2		2	0			2	1				16579.332617	2606		2	2	2	2	2	2	2	2		2								1	9		2		2
22820	43	2	3759.273153	3685.670043	year0304	17	2	1		10	1.9	5							2	2				9785.6457916	631									2													2
22821	30	2	5034.7624993	5033.7873557	year0304	14	1	4		8	2.65	5							1	1				10562.275527	3398									2
22822	34	1	4326.814788	4289.956173	year0304	72	2	1	2		0.67	2	1	1	2				2	3				11131.270161	660	68	1	1	1	1	9	2	2	2	1									1	1		1	1	1
22823	39	2	5181.070654	5082.673248	year0304	18	1	1		11	0.83	5							1	1				12732.574428	2794									2													2
22824	34	2	5820.365614	5799.25464	year0304	6	2	1		0	3.8													8648.616432	1852									2
22825	34	2	60302.829667	57946.71153	year0304	39	2	3	3		2	1	2		2				2	2				133325.20521	1977		2	2	2	2	2	2	2	2		2								1	1		1	1	1
22826	31	1	71064.81574	65614.930526	year0304	64	2	3	2		1.98	1	1	3	2	0			2	2				146575.60226	2796		2	2	2	2	2	2	1	2								8		1	1		2		2
22827	31	1	34488.073393	33803.528674	year0304	14	1	3		7	1.11	5							1	1				88692.565229	2269									2
22828	31	2	22850.16698	19810.296995	year0304	85	1	3	7		2.36	1	1	3	2	0			2	2				21448.753409	1519		2	2	2	1	2	2	1	2							7			1	2		2		2
22829	31	1	9783.873644	9160.258158	year0304	0	1	3			0.52													7501.1214499
22830	43	2	0	12943.800122	year0304	4	1	3			0.85																							2
22831	32	2	56300.485002	52339.759865	year0304	60	2	3	4		3.34	5	2		1	2	2		2	2				71942.615431	1133		2	2	2	2	2	2	2	2										2	9		1	1	1
22832	38	1	9007.919358	8752.137566	year0304	5	1	4			1.39																							2
22833	40	2	2763.070176	2671.781612	year0304	65	2	1	1		3.03	1	2		1	1	2		2	2				1661.1272144	1262		2	2	2	2	2	2	2	2										2	2		2		2
22834	39	1	6140.170079	6130.778404	year0304	63	2	1	4		1.24	2	1	3	1	1	2		2	2				12967.477557	808		2	2	2	2	2	2	2	2										2	2		2		2
22835	35	2	84168.046718	77688.423398	year0304	30	2	3	4		3.6	4	1	1					2	2				191481.579	1399		2	2	2	2	2	2	2	2										2	1		1	2	1
22836	39	1	17560.876024	17304.950958	year0304	48	1	1	3		2.06	1	2		1	0			2	2				10557.404341	2475		2	2	2	2	2	2	2	2										2	2		1	1	2
22837	38	1	23300.321661	18940.264027	year0304	85	2	3	3		2.23	2	2		2				2	2				22138.96095	1425		2	2	2	2	9	2	2	2										2	2		2		2
22838	41	2	13807.992579	12826.580767	year0304	61	2	4	3		2.81	3	1	3	2	1	3		2	2				20227.541451	2098		2	2	2	1	2	2	2	2										2	2		2
22839	32	2	59854.518881	59114.508981	year0304	69	1	3	1		1.23	1	1	3	2	0			2	1				76484.077064	1803		2	9	2	1	1	2	2	2										2	2		1	1	1
22840	36	2	78518.378786	72529.467452	year0304	9	1	5		3	1.82													40402.52969	4339									2
22841	33	1	75944.81655	71259.028243	year0304	55	2	3	5		5	1	2		1	4	1		1	1				44292.143835	2745		2	2	2	2	2	2	2	2										2	1		2		2
22842	29	2	32060.098681	30562.325571	year0304	40	1	3	4		3.2	6	2						2	1							2	2	2	2	2	2	2	2										2	1		1	1	1
22843	30	1	26454.36437	25663.532253	year0304	52	2	4	3		0.45	6	1	3	1	2	1		3	1				38753.40668	2883		2	2	2	2	2	2	2	2										9	1		1	1	1
22844	31	1	6546.431711	6554.513412	year0304	16	1	1		10	2.95	5							1	1				17040.810634	2270									2													2
22845	43	2	31509.869976	29328.652353	year0304	79	2	3	5		1.03	2	1	3	2	0			2	2				22869.646392	1378		2	2	2	2	2	2	2	1										2	1		1	1
22846	36	1	30510.081613	28164.040394	year0304	47	2	4	1		0.28	5	1	1	1	0			2	2				66450.479688	2232		2	2	2	2	2	2	2	2										2	1		2
22847	31	1	23854.408667	22204.969502	year0304	51	2	1	3		4.95	1	2						1	1							2	2	2	2	2	2	2	2									9	1	1		2		2
22848	32	2	94828.85503	92078.203046	year0304	24	2	5	4		1.17	5	2						2	2				90374.345161	2998		2	2	2	2	2	2	2	2										2	2		9
22849	35	1	19611.546069	16671.075793	year0304	85	1	3	1		2.31	1	1	3	1	7	1		2	2				30545.077198	3116		1	2	2	2	1	2	2	2										2	2		2		2
22850	39	2	20504.043101	18075.363916	year0304	83	1	3	4		5	2	1	3	1	7	1		2	2				19482.057636	2934		2	2	2	2	2	2	2	2										2	2		1	1
22851	34	2	31283.144541	31562.730629	year0304	12	2	3		6	0.64								1	2				60986.698164	3124									2
22852	34	2	97304.844373	93503.004395	year0304	37	2	3	4		3.18	1	2						2	2				57101.010722	1930		2	2	2	2	2	2	2	2										2	2		2		1
22853	32	2	14832.81586	14737.940862	year0304	10	1	1		3														31659.184717	5391									2
22854	30	1	49797.802981	46294.539909	year0304	64	2	3	5		3.9	2	2		1	5	1		1	1				29042.817568	2926		2	2	2	2	2	2	2	2										2	2		2		2
22855	43	2	5649.00656	5288.943858	year0304	0	1	2			0.73													4330.9925925	1082
22856	41	1	3757.638421	3584.582341	year0304	0	1	4			4.08													5688.1209427	480
22857	35	1	27180.458313	26034.69777	year0304	46	2	4	5		1.09	3	2		2				2	2				59198.612312	1049		2	2	2	2	2	2	2	2										2	2		2		2
22858	40	1	28315.747303	27385.973159	year0304	31	2	1	4		3.25	1	2		1	1	2		1	1				28345.920513	2259		2	2	2	2	2	2	2	2										2	2		2
22859	32	2	12521.014742	10855.28263	year0304	80	1	3	3		1.12	2	1	1	1	7	1		2	2				19501.5406	1790		2	2	2	2	1	2	2	2										2	2		1	1
22860	40	2	17885.214126	17520.870771	year0304	19	2	3		15	1.27	5							1	2				12379.558939	2436									2													2
22861	42	2	4809.3924305	4727.2895909	year0304	19	1	4		12	2.85	5							1	2				7833.9489373	3382									2													2
22862	33	1	28054.133076	27080.118757	year0304	22	2	4	2		1.03	5	1	1	2				1	2				14013.507609	1536		2	2	2	2	2	2	2	1										2	2		2
22863	38	2	15273.440689	14552.736623	year0304	4	1	1			1.33													10076.976293	849									2
22864	43	1	3264.94058	3166.865571	year0304	14	2	1		8	0.82	5							2	1				3568.1362182	2011									2
22865	36	2	13501.388924	13089.885864	year0304	9	1	4		3	2.58													6765.1301921	2065									2
22866	32	2	8088.81709	8098.802897	year0304	12	1	1		5	2.06								1	1				23448.93329	3876									2
22867	31	2	58511.441927	51510.407932	year0304	72	2	3	2		1.44	1	2		2				2	1				42467.20116	1055		2	2	2	2	2	2	1	1	1									1	1		2
22868	39	1	4350.362082	4087.185603	year0304	61	2	1	1		0	1	2		2				2	2				2253.6973002	704		2	2	2	2	2	2	2	2										2	2		1	1
22869	41	1	14750.708581	13826.377626	year0304	0	2	3			2.09													11309.105224	804
22870	42	1	4874.015013	4714.680076	year0304	3	2	4																8867.5388895	1732									2
22871	41	1	15600.273332	15600.273332	year0304	0	2	3			1.98													24058.055834	1023
22872	39	2	34933.945333	32961.234538	year0304	70	1	3	3		3.04	1	1	3	1	5	1		2	2				32791.426851	2136	65	2	1	2	2	2	2	1	1										2	2		1	1	1
22873	31	1	37961.594798	37178.698627	year0304	24	2	1	3		0.92	6	2		1	1	1		2	1				16452.335997	1690		2	2	2	2	2	2	2	2										2	2		1	2	2
22874	42	2	69582.849635	51924.504102	year0304	3	1	5			1.47																							2
22875	30	2	85146.080091	82500.207596	year0304	46	1	3	3		5	1	1	3	1	0			1	1							2	2	2	2	2	2	2	2										2	2		2		2
22876	30	1	21431.10122	17217.071241	year0304	84	2	3	2		1.84	2	2		2				2	2				20116.719749	1436		2	2	2	2	2	2	2	2										2	2		1	1	2
22877	42	1	6954.345157	6805.162077	year0304	19	2	1		66	0.13	5							1	2				3558.8634628	3957									2													2
22878	39	1	46518.575109	43304.824287	year0304	45	2	3	4		1.07	3	2		2				2	2				35552.248168	1257		2	2	2	2	2	2	2	2										2	2		2		2
22879	42	1	8724.257342	8458.354432	year0304	7	1	4		1	1.16													8168.3523557	4587									2
22880	37	2	90887.769531	83259.538496	year0304	52	2	3	4		5	3	1	1	1	1	1		2	1				69461.812409	1521		2	2	2	2	1	2	2	2										2	1		1	2	2
22881	35	1	5768.0844644	5662.807009	year0304	13	1	4		6									1	1				3080.1359205	906									2
22882	35	2	0	34895.801536	year0304	30	2	4	2		4.8	5	2						2	2							2	2	2	2	2	2	2	2										2	2		2
22883	33	2	40710.560766	39881.237607	year0304	12	2	3		7	4.77								1	1				91391.335394	2535									2
22884	29	1	84653.907039	80734.21085	year0304	55	2	3	5			1	1	3	1	6	3		2	1				67342.082822	1251		2	2	2	2	2	1	2	2										2	2		2		2
22885	38	1	30162.465351	28191.231968	year0304	24	2	1	2		1.36	6	2		2	1	2		2	2				78372.987737	1629		2	2	2	2	2	2	2	2										2	2
22886	35	1	26617.109421	23424.353605	year0304	23	1	4	3			5	2		1	2	2		2	2				25858.554086	2114		2	2	2	2	2	2	2	2										2	2		2
22887	34	2	0	9972.721584	year0304	85	1	3	1		3.76	2	1	3					2	2							2	2	2	2	2	2	2	2										2	2		1	1	1
22888	42	1	15039.847077	14817.206395	year0304	48	1	1	5		1.09	1	2		1	5	3		2	1				7791.3658942	3054		2	2	2	2	2	2	2	2										2	2		2		1
22889	37	1	22999.204544	19530.91646	year0304	82	2	3	4		2.78	2	2		2				2	1				19047.139073	1387	81	2	1	1	1	2	2	2	2										2	2		2		1
22890	31	1	58393.340618	54932.391819	year0304	31	1	3	3		1.31	3	1	3	1	0			3	3				34266.729372	2662		2	2	2	2	2	2	2	2										2	2		2
22891	34	1	3937.332878	3915.998375	year0304	65	2	1	1		0.82	3	2		2	0			2	1				2039.7282594	2868		2	2	1	2	2	2	2	2										2	2		2		1
22892	34	1	15273.440689	14552.736623	year0304	5	1	1			0.71													7983.6378382	2081									2
22893	34	2	24397.297878	21151.605468	year0304	85	1	3	1		1.64	1	1	3	2				2	1				23181.260451	1388		2	2	2	2	2	2	1	2										2	2		2		2
22894	33	2	20588.156004	19275.494801	year0304	5	1	3			0.38													43168.094914	1846									2
22895	37	2	6693.0112866	6519.8168501	year0304	13	1	4		7	2.59													3574.0434467	2483									2
22896	38	1	52386.26829	49526.738211	year0304	34	2	3	4		1.21	1	1	3					2	2				30741.623262	2345		2	2	2	2	2	2	2	2										2	2		2
22897	31	2	60945.842072	50864.443268	year0304	61	1	3	4		1.64	3	1	1	1	1	3		2	1				77878.605808	1487		2	2	2	2	2	1	1	2										2	1		1	1	1
22898	34	1	11362.366958	10994.836538	year0304	3	1	1			0.73													7496.5624841	2018									2
22899	38	1	12691.198437	12072.261982	year0304	11	1	1		4	0.06													19305.032711	1795									2
22900	39	1	25849.828972	23521.502269	year0304	34	2	1	2		3.15	1	1	3	1	1	2		2	2				11203.166621	409		2	2	2	2	2	2	2	2										2	1		2
22901	30	1	9696.444492	9100.742652	year0304	5	2	4			1.64													25965.713499	2078									2
22902	39	1	0	44295.389695	year0304	3	2	2			5																							2
22903	40	1	4273.171614	4144.81052	year0304	19	2	1		13		5							1	1				2186.7816429	1135									2													2
22904	30	2	41859.400753	40076.357227	year0304	63	1	3	3		2.72	1	1	3	1	3	1		1	1				86337.617451	1721	59	2	1	2	2	2	2	2	2										2	2		1	1	2
22905	40	1	6470.4980762	6354.8391939	year0304	18	2	4		13	5	5							2	1				3210.2288308	2372									2													2
22906	42	1	5128.556717	4429.975114	year0304	2	2	4			0.18																							2
22907	37	1	9450.488963	9096.713489	year0304	8	2	4		3														5875.6311399	2834									2
22908	31	1	13041.539365	12421.827564	year0304	5	2	1			2.34													6829.602279	1083									2
22909	37	1	7749.0559975	7610.5431442	year0304	13	2	4		8	3.54								2	1				16256.509525	1958									2
22910	30	1	6053.464447	5807.876258	year0304	22	2	4	3		1.11	5	1	3	1	1	2		2	1				12709.938333	2956		2	2	2	2	2	2	2	2										2	1		1	2
22911	40	2	7105.411216	7001.724569	year0304	9	2	1		2	1.01													18069.401607	2080									2
22912	33	1	75944.81655	71259.028243	year0304	53	2	3	4		4.35	1	2		2	0			1	1				44292.143835	1867		2	2	2	2	2	2	1	2	1									1	1		1	2	1
22913	39	2	52762.764324	46999.263516	year0304	79	2	3	3		3.04	1	2		2				3	2				69095.33543	2139		2	2	1	2	2	2	1	2										2	2		1	1
22914	39	1	18177.242412	18427.909022	year0304	54	2	1	4		1.73	1	1	3	2	0			2	2				39382.080564	2518		2	2	2	2	2	2	2	2										2	2		2		1
22915	33	1	68772.011302	65699.068919	year0304	22	2	3	5		4.35	5	2		1	25	3		1	1				152049.9547	2922		2	2	2	2	2	2	2	2										2	2		2		2
22916	32	1	6842.1196878	6717.2392447	year0304	15	1	4		9	0.07	5							1	1				3653.6667854	1576									2
22917	35	1	18402.389948	16671.075793	year0304	84	1	3	4		2.23	2	1	3	1	2	3		2	1				17273.76104	1379		2	2	2	2	2	2	2	2										2	2		1	1	1
22918	37	1	89282.02497	82408.7053	year0304	35	2	3	3		2.06	1	1	1	1	0			2	2				47043.614017	1257	21	1	1	2	2	2	2	2	2										2	1		2		2
22919	41	2	39998.475862	37600.051542	year0304	29	1	5	3		0.47	1	2		1	1	2		2	2				88433.744017	2350		2	2	2	2	2	2	2	2										2	2		2
22920	34	2	6987.5731481	6877.080042	year0304	18	2	4		11	0.53	5							1	1				3466.766934	2591									2													2
22921	42	2	2534.317967	2476.887548	year0304	80	1	1	1		0.38	1	1	3	1	1	2		1	2				3027.2101857	1500	73	2	1	2	2	2	2	2	2										2	2		1	1	1
22922	29	1	7368.399846	6862.998011	year0304	22	2	3	2		0	5	2		1	0			2	1				7022.2751372	522		2	2	2	2	2	2	2	2										2	1		2
22923	29	2	15629.464603	14650.067724	year0304	0	2	3			4.77													11478.32406	603
22924	31	2	29574.252355	28987.24078	year0304	12	1	3		4	0.36																							2
22925	31	1	35723.267476	35682.637592	year0304	30	1	4	5		2.42	1	2		1	2	2		1	1				17844.368216	1940		2	2	2	2	2	2	2	2										2	2		2
22926	30	1	33553.988865	32630.716906	year0304	36	2	4	5		3.28	5	2		1	4	1		2	2				16760.777352	1870		2	2	2	2	2	2	2	2										2	1		2		2
22927	38	2	17210.401815	16923.101004	year0304	7	1	1		0	0.69													8996.1141002	2373									2
22928	30	2	40578.042881	40076.357227	year0304	60	1	3	5			1	2		1	10	3		2	2				64574.852189	2528		2	2	2	2	2	2	2	2										2	2		2
22929	40	2	27894.670155	26309.942929	year0304	39	1	1	1		1.39	1	2		1	2	2		3	3				16812.44812	2500		2	2	2	2	2	2	2	2										2	2		2		2
22930	40	2	4166.840821	3902.564104	year0304	70	2	1	3		1.81	1	1	3	1	0			2	2				4304.7423179	1577		2	2	2	2	2	2	2	2										2	1		1	1	1
22931	30	1	37584.969876	36819.318768	year0304	19	2	3		15	1.79	5							2	1				26015.08411	1593									2													2
22932	37	1	7411.496122	6956.170268	year0304	2	2	4			5													5947.1837296	1391									2
22933	35	1	6053.4970221	5945.2919517	year0304	18	2	4		13	1.09	5							2	2														2													2
22934	40	1	4146.825477	4065.634448	year0304	14	2	1		7	0.93	5							1	1				4531.9165272	1801									2
22935	35	2	34904.106017	32047.230144	year0304	78	1	3	3		1.4	2	1	3	1	7	1		2	2				25333.15951	1996		2	2	2	2	2	2	2	2										2	2		2
22936	33	2	7007.542281	6577.033363	year0304	2	2	4			0.49													4378.6016118	1642									2
22937	35	2	13745.032755	12620.01175	year0304	75	1	3	5		2.8	1	1	3	1	0			2	2				13059.937448	3218	45	2	1	2	2	2	2	2	1									9	1	1		1	1	1
22938	32	1	27274.014815	26397.250933	year0304	43	1	4	3			5	2		1	2	1		2	2				25369.62827	1025		2	2	2	2	2	2	2	2										2	2		2
22939	42	1	30050.78309	29046.773616	year0304	32	2	4	4		3.4	1	2		2				2	1				19660.034787	945		2	2	2	2	2	2	2	2										2	1		2
22940	42	1	4777.6852974	4696.1237413	year0304	12	1	4		6	5								1	1				1837.4647151	2079									2
22941	42	1	57478.038436	54998.056128	year0304	79	2	3	3		1.61	2	2		2				2	2				41717.16403	835		1	2	1	1	2	2	2	2										2	2		1	1
22942	37	2	43898.931619	43004.657506	year0304	16	2	3		11	4.47	5							1	2														2													2
22943	31	2	31031.491775	25898.396006	year0304	60	1	3	1		0.77	1	1	1	1	0			2	1				18098.026429	1396		2	2	2	2	2	1	2	2										2	2		1	1	1
22944	37	1	35768.266913	30730.404004	year0304	22	2	4	2		1.31	5	2		2	2	3		2	1				23400.567288	2157		2	2	2	2	2	2	2	2										2	1		2
22945	43	1	9540.735224	9001.97239	year0304	71	1	5	5		1.12	1	1	3	1	0			2	1				9065.1952206	1455		2	2	2	2	2	2	2	2										2	2		2
22946	41	1	4930.643262	4869.405554	year0304	2	1	4			0.87													3080.8693931	1755									2
22947	39	1	3999.671601	3931.22	year0304	12	1	1		6	1.98								1	1				1955.5574107	2296									2
22948	37	2	90887.769531	83259.538496	year0304	56	2	3	5		5	2	2		1	2	1		1	1				72301.113054	1747		2	2	2	2	2	2	2	2										2	2		2		2
22949	33	2	7250.536942	6229.318575	year0304	20	2	4	2		0.64	5	1	1	1	2	2		2	1				15223.32843	1765		2	2	2	2	2	2	2	2	1									1	1		2
22950	42	2	27625.504749	23640.329686	year0304	42	1	4	2		1.55	5	2		1	7	1		2	1				14010.098922	1429		2	2	2	2	2	2	2	2										2	2		1	1	2
22951	37	2	6268.8228816	6161.8055885	year0304	13	1	4		7	0.53								1	2				17506.907316	4324									2
22952	39	1	94726.48269	90301.082132	year0304	45	1	3	4		2.99	1	1	3	1	6	1		2	1				55245.890198	1711		2	2	2	2	2	2	2	2										2	9		2		2
22953	43	1	5338.726938	5173.304133	year0304	1	2	1			0.99													9467.1706505	2551									2
22954	30	1	42561.663741	42577.960322	year0304	65	2	2	5			1	2						2	1				83384.420374	1419		2	2	2	2	2	2	1	2										2	2		2
22955	41	1	6174.771342	6174.771342	year0304	0	2	4			1.33													4954.8025196	1725
22956	33	2	19110.904084	18978.057527	year0304	3	2	3			1.36													36507.084904	1325									2
22957	33	2	28436.653837	27002.702715	year0304	33	1	4	3		2.59	1	2		2				2	2				14204.583112	1724		2	2	2	2	2	2	2	2										2	2		1	1
22958	34	2	30664.493032	27651.915299	year0304	68	1	3	2			1	1	3	1	0			2	1				63247.424022	3214	50	2	1	2	1	2	2	1	2		2					7			1	2		2		1
22959	30	2	88982.09761	82131.867657	year0304	31	2	3	5		5	1	2		1	1	1		1	1				46885.579217	1612		2	2	2	2	2	2	2	2										2	2		2		1
22960	37	2	6945.677072	6753.973917	year0304	15	1	1		9	4.28	5							1	1				2827.5769573	1304									2
22961	38	2	4554.001041	4547.035486	year0304	60	2	1	2		2.11	1	2		1	0			2	1				9617.6336381	2331		2	2	1	2	2	2	2	2										2	2		1	1	2
22962	40	2	0	7941.513077	year0304	3	2	1			1.06																							2
22963	29	2	8606.777134	8362.385861	year0304	4	1	4			3.98													6634.4507926	1815									2
22964	40	1	61804.137169	57090.088008	year0304	7	1	3		1	3.95													118341.95046	2389									2
22965	38	2	18274.572147	17969.506673	year0304	8	1	1		1	2.43													9570.0404753	2110									2
22966	42	2	2559.802814	2518.967324	year0304	0	1	1			1.44													3657.1991679	826
22967	41	2	5949.6517397	5843.302883	year0304	19	2	4		15	2.14	5							2	2				2951.819678	4302									2													2
22968	40	2	7663.238751	7415.361406	year0304	1	1	1			1.11													5055.9842276	2737									2
22969	35	2	36101.984219	34895.801536	year0304	35	2	4	4		1	1	2		1	0			2	1				35073.121457	777		2	2	2	2	2	2	2	2										2	2		2
22970	42	1	4777.6852974	4696.1237413	year0304	12	1	4		5	5								1	1				1837.4647151	1358									2
22971	40	1	9962.686765	9926.55123	year0304	10	2	1		4	4.89													25335.590407	1670									2
22972	40	2	26102.265534	26176.488723	year0304	24	1	1	2		1.5	5	1	2	1	3	1		1	1				26130.080062	3349		2	2	2	2	2	2	2	2										2	2		1	2	1
22973	33	1	11532.448479	10970.023045	year0304	10	1	1		4	5													6039.3205289	2502									2
22974	35	2	6359.477076	6183.953248	year0304	18	1	1		12	2.58	5							2	2				3254.4416616	906									2													2
22975	33	2	7002.437804	6689.933463	year0304	2	2	1			1.36													15475.206113	1335									2
22976	40	1	33510.666408	31484.49519	year0304	30	1	1	3		3.28	1	2		2	0			1	2				75384.630107	1872		2	2	2	2	2	2	2	2										2	2		2
22977	29	2	28736.894439	27114.129494	year0304	70	1	3	4		3.2	1	2		1	4	2		2	2				20857.039865	2148		2	2	2	2	2	2	1	2										9	2		1	1	1
22978	41	1	16643.19404	15600.273332	year0304	0	2	3			2.99													12760.040077	755
22979	37	2	38931.480394	38112.405434	year0304	37	2	4	3		0.77	1	1	1	1	0			2	1				19446.924104	2858		2	2	2	2	2	2	2	2										2	2		2
22980	37	1	52200.998141	47864.571074	year0304	63	1	3	3		5	1	1	3	1	0			2	1				66704.155999	2163	52	2	1	1	1	2	2	1	2		2								1	2		1	1	2
22981	42	2	24738.150955	23640.329686	year0304	40	1	4	3		1.4	6	1	2	1	3	1		2	2				36239.299159	4424		2	2	2	2	2	2	2	2										2	2		2
22982	34	2	82828.552511	83420.639252	year0304	24	1	3	3		5	1	1	1	1	4	1		2	1				191715.72247	1819		2	2	2	2	2	2	2	2	1									1	1		2
22983	34	1	6023.834185	5894.612222	year0304	15	2	1		9	1.17	5							1	1				2945.230198	1503									2
22984	42	2	9333.986348	9300.131164	year0304	6	2	1		0	0.83													4879.0032388	2509									2
22985	29	1	0	16615.488636	year0304	19	2	5		15	0.22	5							1	1														2													2
22986	34	1	6944.44764	6616.761708	year0304	2	1	1			2.1													9342.9657325	780									2
22987	31	2	56478.78442	54272.077221	year0304	35	2	3	3		0	6	1	1	2	0			3	2				33143.218054	1154		2	2	2	2	2	2	2	2										2	1		2
22988	38	2	2926.729043	2926.729043	year0304	0	2	1			0.02													4181.4279452	610
22989	37	2	32561.767755	31640.596928	year0304	24	2	4	5		3.44	5	2		1	1	2		2	1				16265.14635	2366		2	2	2	2	2	2	2	2			3						9	1	1		2
22990	31	1	0	62316.650186	year0304	3	2	3			2.99																							2
22991	35	1	6871.9136122	6415.8853799	year0304	12	2	4		4	0.54								1	1				3669.5766316	1194									2
22992	35	1	5298.1959469	5201.4947653	year0304	17	1	4		11		5							1	2				2628.6108394	1784									2													2
22993	43	2	5131.602425	4902.589604	year0304	1	2	1																3385.6834905	806									2
22994	38	1	49260.675231	46417.054496	year0304	68	1	3	3		2.23	4	2		1	7	1		2	2				37647.923364	2244		2	2	2	2	2	1	2	2										2	2		2
22995	35	1	24702.742458	23606.492536	year0304	45	1	4	3			1	1	1	1	0			2	2				12527.838627	1567		2	2	2	2	1	1	2	2										2	2		1	1	2
22996	39	2	13626.471539	12642.080018	year0304	2	2	3			1.23													10447.172732	933									2
22997	31	2	79835.145585	78130.600612	year0304	21	1	3	3			5	1	1	1	3	1		1	1				142582.47828	4107		2	2	2	2	2	2	2	2										2	2		2
22998	42	1	24981.729216	24114.386001	year0304	26	2	4	2		0.26	5	1	2	1	2	1		2	2				12478.790612	2643		2	2	2	2	2	2	2	2										2	1		1	1	2
22999	37	2	52805.198118	52583.890962	year0304	33	2	3	2		0.51	6	1	1	1	1	3		1	1				27823.600094	1366		2	2	2	2	2	2	2	2									9	1	1		1	2
23000	32	2	56087.654781	54299.879911	year0304	37	1	3	3		1.03	6	1	1	1	6	3		2	2				29553.160152	2032		2	2	2	2	2	1	2	2	1									1	2		2
23001	38	1	35905.146954	32966.336603	year0304	72	1	3	2		3.47	1	1	3	1	0			2	1				33703.064131	1483		2	2	2	2	2	2	2	2										2	2		1	1	1
23002	34	2	21839.381361	22034.565934	year0304	17	2	3		15	0.7	5							1	1				15116.503881	1819									2													2
23003	34	2	0	49834.656271	year0304	8	1	3		2	0.68																							2
[truncated: 78,313 more rows]
[truncated: 42 more columns]
